# Supplementary material for: Newly Identified Mycobacterium africanum Lineage 10, Central Africa
Source: Emerg Infect Dis. 2024 Mar;30(3):560–3. doi: 10.3201/eid3003.231466 (PMC10902520; doi:10.3201/eid3003.231466)
Supplement: Appendix 1 — Additional information about genomic details for newly identified M. africanum lineage L10 in Central Africa. [file 23-1466-Techapp-s1.xlsx]

## Sheet: read_me
Article https://doi.org/10.3201/eid3003.231466
Newly Identified Mycobacterium africanum Lineage 10, Central Africa
Genetic features shared by the two L10 samples, respectively SNPs, regions of difference (RDs), IS6110 insertions.
Short variant extraction was performed using Genotube and was based on M. tuberculosis ancestor (Comas et al, 2010). We observed that all reference nucleotides at the variant positions were the same as in H37Rv (which is expected as H37Rv and M. tuberculosis ancestor vary in solely 1,338 positions out of 4,411,532 bp and these positions concern the branches leading from L1-L7 ancestor to H37Rv th…
RD and IS6110 analyses were performed using TB-annotator and confirmed by manual exploration of bam files.

## Sheet: ShortVar_L10
chr	position	ref	alt	TYPEnt	DP_ERR2516384	DPB_ERR2516384	DP_ERR2707158	DPB_ERR2707158	length	TYPEpr	effect	gene_name_or_nc	nt_modif	aa_modif	PE_PPE?	total PE_PPE	SNP out PE-PPE	SNP out rep. Regions	Fully Exclusive	position of exclusive SNPs	repetitive region (Mtub_mask)	Fully_Exclusive SNP in TB-annotator DB out of rep. Regions	total SNP out of rep. Regions
NC_000962.3	6950	C	A	snp	DP=112	DPB=112	DP=125	DPB=125	LEN=1	missense_variant	MODERATE	gyrB	c.1711C>A	p.Leu571Ile		28	TRUE	TRUE	n				0
NC_000962.3	7901	G	T	snp	DP=83	DPB=83	DP=110	DPB=110	LEN=1	synonymous_variant	LOW	gyrA	c.600G>T	p.Ala200Ala			TRUE	TRUE	y	7901		Fully_Exclusive
NC_000962.3	15306	C	T	snp	DP=108	DPB=108	DP=171	DPB=171	LEN=1	synonymous_variant	LOW	trpG	c.393C>T	p.Tyr131Tyr			TRUE	TRUE	n				total fully exclusive SNP out of rep
NC_000962.3	43424	C	T	snp	DP=88	DPB=88	DP=173	DPB=173	LEN=1	intragenic_variant	MODIFIER	ncRv11264c	n.43424C>T				TRUE	TRUE	n
NC_000962.3	43892	C	T	snp	DP=86	DPB=86	DP=152	DPB=152	LEN=1	synonymous_variant	LOW	leuS	c.331C>T	p.Leu111Leu			TRUE	TRUE	y	43892		Fully_Exclusive	243
NC_000962.3	56292	C	T	snp	DP=91	DPB=91	DP=160	DPB=160	LEN=1	synonymous_variant	LOW	Rv0051	c.597C>T	p.Phe199Phe			TRUE	TRUE	y	56292		Fully_Exclusive
NC_000962.3	62222	C	T	snp	DP=130	DPB=130	DP=123	DPB=123	LEN=1	synonymous_variant	LOW	dnaB	c.1827C>T	p.Pro609Pro			TRUE	TRUE	n
NC_000962.3	65150	C	A	snp	DP=86	DPB=86	DP=100	DPB=100	LEN=1	missense_variant	MODERATE	Rv0061c	c.201G>T	p.Trp67Cys			TRUE	TRUE	y	65150		Fully_Exclusive
NC_000962.3	70380	C	T	snp	DP=82	DPB=82	DP=148	DPB=148	LEN=1	synonymous_variant	LOW	Rv0064	c.1761C>T	p.Asp587Asp			TRUE	TRUE	n
NC_000962.3	79614	C	T	snp	DP=65	DPB=65	DP=88	DPB=88	LEN=1	synonymous_variant	LOW	Rv0071	c.129C>T	p.Ile43Ile			TRUE	TRUE	y	79614		Fully_Exclusive
NC_000962.3	80851	C	G	snp	DP=73	DPB=73	DP=132	DPB=132	LEN=1	missense_variant	MODERATE	Rv0072	c.228C>G	p.Asp76Glu			TRUE	FALSE	y	80851	rep. Region
NC_000962.3	89305	CG	C	DEL	DP=64	DPB=55.25	DP=167	DPB=146.25	LEN=1	frameshift_variant	HIGH	Rv0080	c.288delG	p.Trp97fs			FALSE	FALSE	n
NC_000962.3	106328	C	T	snp	DP=28	DPB=28	DP=29	DPB=29	LEN=1	synonymous_variant	LOW	PPE1	c.1005C>T	p.Ala335Ala	1		FALSE	TRUE	n
NC_000962.3	120512	T	A	snp	DP=85	DPB=85	DP=141	DPB=141	LEN=1	synonymous_variant	LOW	ctpB	c.1662A>T	p.Arg554Arg			TRUE	TRUE	y	120512		Fully_Exclusive
NC_000962.3	148050	AC	A	DEL	DP=76	DPB=64.4286	DP=136	DPB=115.857	LEN=1	frameshift_variant	HIGH	Rv0121c	c.292delG	p.Val98fs			FALSE	FALSE	n
NC_000962.3	173419	G	T	snp	DP=44	DPB=44	DP=135	DPB=135	LEN=1	missense_variant	MODERATE	Rv0147	c.182G>T	p.Ser61Ile			TRUE	TRUE	y	173419		Fully_Exclusive
NC_000962.3	178013	A	G	snp	DP=59	DPB=59	DP=116	DPB=116	LEN=1	missense_variant	MODERATE	PE1	c.1297T>C	p.Phe433Leu	1		FALSE	TRUE	y	178013		Fully_Exclusive
NC_000962.3	183798	C	T	snp	DP=73	DPB=73	DP=94	DPB=94	LEN=1	synonymous_variant	LOW	pntAa	c.177C>T	p.Thr59Thr			TRUE	TRUE	n
NC_000962.3	193026	A	G	snp	DP=62	DPB=62	DP=151	DPB=151	LEN=1	missense_variant	MODERATE	adhE1	c.110T>C	p.Val37Ala			TRUE	TRUE	n
NC_000962.3	194432	G	T	snp	DP=93	DPB=93	DP=109	DPB=109	LEN=1	synonymous_variant	LOW	mce1R	c.384C>A	p.Ala128Ala			TRUE	TRUE	y	194432		Fully_Exclusive
NC_000962.3	195565	C	T	snp	DP=82	DPB=82	DP=105	DPB=105	LEN=1	synonymous_variant	LOW	fadD5	c.573C>T	p.Thr191Thr			TRUE	TRUE	n
NC_000962.3	209638	C	T	snp	DP=71	DPB=71	DP=133	DPB=133	LEN=1	missense_variant	MODERATE	Rv0178	c.701C>T	p.Thr234Ile			TRUE	TRUE	y	209638		Fully_Exclusive
NC_000962.3	211491	CG	C	DEL	DP=80	DPB=71.2222	DP=121	DPB=106.778	LEN=1	frameshift_variant	HIGH	Rv0180c	c.759delC	p.Val254fs			FALSE	FALSE	n
NC_000962.3	223008	C	T	snp	DP=99	DPB=99	DP=148	DPB=148	LEN=1	synonymous_variant	LOW	Rv0191	c.720C>T	p.Thr240Thr			TRUE	TRUE	n
NC_000962.3	224900	CCACATCCT	C	DEL	DP=58	DPB=11.5	DP=77	DPB=15.4	LEN=8	frameshift_variant	HIGH	Rv0193c	c.1664_1671delAGGATGTG	p.Glu555fs			FALSE	FALSE	n
NC_000962.3	229846	C	T	snp	DP=79	DPB=79	DP=150	DPB=150	LEN=1	missense_variant	MODERATE	Rv0194	c.2969C>T	p.Ala990Val			TRUE	TRUE	n
NC_000962.3	230249	C	T	snp	DP=71	DPB=71	DP=137	DPB=137	LEN=1	synonymous_variant	LOW	Rv0194	c.3372C>T	p.Thr1124Thr			TRUE	TRUE	n
NC_000962.3	230782	C	T	snp	DP=66	DPB=66	DP=136	DPB=136	LEN=1	intragenic_variant	MODIFIER	ncRv11264c	n.230782C>T				TRUE	TRUE	n
NC_000962.3	233866	G	A	snp	DP=67	DPB=67	DP=99	DPB=99	LEN=1	missense_variant	MODERATE	Rv0197	c.1636G>A	p.Val546Ile			TRUE	TRUE	y	233866		Fully_Exclusive
NC_000962.3	248271	C	T	snp	DP=50	DPB=50	DP=138	DPB=138	LEN=1	synonymous_variant	LOW	Rv0208c	c.636G>A	p.Arg212Arg			TRUE	TRUE	y	248271		Fully_Exclusive
NC_000962.3	256708	C	T	snp	DP=92	DPB=92	DP=162	DPB=162	LEN=1	synonymous_variant	LOW	fadD4	c.645C>T	p.Pro215Pro			TRUE	TRUE	y	256708		Fully_Exclusive
NC_000962.3	269353	C	T	snp	DP=49	DPB=48.25	DP=122	DPB=122	LEN=1	synonymous_variant	LOW	Rv0225	c.691C>T	p.Leu231Leu			TRUE	TRUE	y	269353		Fully_Exclusive
NC_000962.3	274050	C	T	snp	DP=86	DPB=86	DP=154	DPB=154	LEN=1	synonymous_variant	LOW	Rv0228	c.996C>T	p.Phe332Phe			TRUE	TRUE	n
NC_000962.3	277977	G	A	snp	DP=55	DPB=55	DP=170	DPB=170	LEN=1	missense_variant	MODERATE	Rv0232	c.79G>A	p.Ala27Thr			TRUE	TRUE	y	277977		Fully_Exclusive
NC_000962.3	301134	G	A	snp	DP=120	DPB=120	DP=147	DPB=147	LEN=1	synonymous_variant	LOW	Rv0249c	c.522C>T	p.Ile174Ile			TRUE	TRUE	y	301134		Fully_Exclusive
NC_000962.3	307373	C	T	snp	DP=84	DPB=84	DP=128	DPB=128	LEN=1	synonymous_variant	LOW	cobQ1	c.486G>A	p.Pro162Pro			TRUE	TRUE	y	307373		Fully_Exclusive
NC_000962.3	316764	C	T	snp	DP=72	DPB=72	DP=183	DPB=183	LEN=1	missense_variant	MODERATE	Rv0265c	c.740G>A	p.Gly247Asp			TRUE	TRUE	y	316764		Fully_Exclusive
NC_000962.3	318986	C	T	snp	DP=77	DPB=77	DP=181	DPB=181	LEN=1	synonymous_variant	LOW	oplA	c.2169G>A	p.Val723Val			TRUE	TRUE	n
NC_000962.3	325551	G	A	snp	DP=65	DPB=65	DP=176	DPB=176	LEN=1	missense_variant	MODERATE	fadD2	c.985G>A	p.Glu329Lys			TRUE	TRUE	y	325551		Fully_Exclusive
NC_000962.3	329412	C	T	snp	DP=100	DPB=100	DP=181	DPB=181	LEN=1	synonymous_variant	LOW	Rv0272c	c.297G>A	p.Gly99Gly			TRUE	TRUE	y	329412		Fully_Exclusive
NC_000962.3	331347	G	A	snp	DP=90	DPB=90	DP=135	DPB=135	LEN=1	synonymous_variant	LOW	Rv0275c	c.312C>T	p.Ile104Ile			TRUE	TRUE	y	331347		Fully_Exclusive
NC_000962.3	334050	C	T	snp	DP=47	DPB=47	DP=55	DPB=55	LEN=1	missense_variant	MODERATE	PE_PGRS3	c.2261G>A	p.Gly754Glu	1		FALSE	FALSE	y	334050	rep. Region
NC_000962.3	340697	A	G	snp	DP=93	DPB=93	DP=145	DPB=145	LEN=1	missense_variant	MODERATE	PPE3	c.1334A>G	p.Tyr445Cys	1		FALSE	TRUE	n
NC_000962.3	353308	A	C	snp	DP=55	DPB=55	DP=119	DPB=119	LEN=1	missense_variant	MODERATE	eccD3	c.226A>C	p.Ser76Arg			TRUE	TRUE	y	353308		Fully_Exclusive
NC_000962.3	378142	C	T	snp	DP=109	DPB=109	DP=138	DPB=138	LEN=1	missense_variant	MODERATE	Rv0309	c.212C>T	p.Thr71Ile			TRUE	TRUE	y	378142		Fully_Exclusive
NC_000962.3	381341	C	T	snp	DP=97	DPB=97	DP=147	DPB=147	LEN=1	synonymous_variant	LOW	Rv0312	c.786C>T	p.Cys262Cys			TRUE	TRUE	y	381341		Fully_Exclusive
NC_000962.3	389447	G	A	snp	DP=54	DPB=54	DP=131	DPB=131	LEN=1	missense_variant	MODERATE	udgA	c.188G>A	p.Arg63His			TRUE	TRUE	y	389447		Fully_Exclusive
NC_000962.3	397088	G	A	snp	DP=39	DPB=39	DP=91	DPB=91	LEN=1	synonymous_variant	LOW	Rv0331	c.888G>A	p.Pro296Pro			TRUE	TRUE	y	397088		Fully_Exclusive
NC_000962.3	409856	G	A	snp	DP=100	DPB=100	DP=56	DPB=56	LEN=1	synonymous_variant	LOW	iniB	c.495G>A	p.Gln165Gln			TRUE	TRUE	y	409856		Fully_Exclusive
NC_000962.3	421443	C	T	snp	DP=76	DPB=76	DP=61	DPB=61	LEN=1	missense_variant	MODERATE	dnaK	c.1609C>T	p.Pro537Ser			TRUE	TRUE	n
NC_000962.3	453305	C	T	snp	DP=69	DPB=69	DP=128	DPB=128	LEN=1	synonymous_variant	LOW	Rv0376c	c.1068G>A	p.Leu356Leu			TRUE	TRUE	y	453305		Fully_Exclusive
NC_000962.3	508667	T	C	snp	DP=83	DPB=83	DP=199	DPB=199	LEN=1	missense_variant	MODERATE	thiC	c.1559A>G	p.Glu520Gly			TRUE	TRUE	y	508667		Fully_Exclusive
NC_000962.3	510711	G	A	snp	DP=92	DPB=92	DP=190	DPB=190	LEN=1	synonymous_variant	LOW	ctpH	c.4611C>T	p.Pro1537Pro			TRUE	TRUE	n
NC_000962.3	516405	G	A	snp	DP=90	DPB=90	DP=147	DPB=147	LEN=1	missense_variant	MODERATE	xthA	c.488C>T	p.Ala163Val			TRUE	TRUE	n
NC_000962.3	517393	C	T	snp	DP=81	DPB=81	DP=189	DPB=189	LEN=1	synonymous_variant	LOW	Rv0428c	c.411G>A	p.Leu137Leu			TRUE	TRUE	n
NC_000962.3	542339	G	A	snp	DP=96	DPB=96	DP=136	DPB=136	LEN=1	synonymous_variant	LOW	Rv0452	c.198G>A	p.Ser66Ser			TRUE	TRUE	n
NC_000962.3	544342	G	A	snp	DP=36	DPB=36	DP=47	DPB=47	LEN=1	missense_variant	MODERATE	PPE11	c.1169G>A	p.Gly390Asp	1		FALSE	TRUE	y	544342		Fully_Exclusive
NC_000962.3	565005	G	A	snp	DP=85	DPB=85	DP=126	DPB=126	LEN=1	intragenic_variant	MODIFIER	ncRv11264c	n.565005G>A				TRUE	TRUE	n
NC_000962.3	572960	G	A	snp	DP=59	DPB=59	DP=81	DPB=81	LEN=1	synonymous_variant	LOW	lprQ	c.1251G>A	p.Ala417Ala			TRUE	TRUE	y	572960		Fully_Exclusive
NC_000962.3	578249	A	G	snp	DP=75	DPB=75	DP=170	DPB=170	LEN=1	missense_variant	MODERATE	Rv0488	c.586A>G	p.Asn196Asp			TRUE	TRUE	y	578249		Fully_Exclusive
NC_000962.3	578276	C	A	snp	DP=88	DPB=88	DP=210	DPB=210	LEN=1	intragenic_variant	MODIFIER	ncRv11264c	n.578276C>A				TRUE	TRUE	y	578276		Fully_Exclusive
NC_000962.3	605273	C	G	snp	DP=60	DPB=60	DP=161	DPB=161	LEN=1	synonymous_variant	LOW	hemB	c.672C>G	p.Arg224Arg			TRUE	TRUE	y	605273		Fully_Exclusive
NC_000962.3	610311	G	T	snp	DP=46	DPB=46	DP=112	DPB=112	LEN=1	missense_variant	MODERATE	Rv0518	c.124G>T	p.Val42Leu			TRUE	TRUE	y	610311		Fully_Exclusive
NC_000962.3	616502	C	A	snp	DP=79	DPB=79	DP=143	DPB=143	LEN=1	missense_variant	MODERATE	Rv0525	c.280C>A	p.Arg94Ser			TRUE	TRUE	n
NC_000962.3	629156	C	T	snp	DP=83	DPB=83	DP=165	DPB=165	LEN=1	synonymous_variant	LOW	Rv0537c	c.576G>A	p.Val192Val			TRUE	TRUE	n
NC_000962.3	637589	C	T	snp	DP=90	DPB=90	DP=197	DPB=197	LEN=1	synonymous_variant	LOW	Rv0546c	c.381G>A	p.Arg127Arg			TRUE	TRUE	y	637589		Fully_Exclusive
NC_000962.3	638845	C	T	snp	DP=71	DPB=71	DP=190	DPB=190	LEN=1	synonymous_variant	LOW	Rv0547c	c.72G>A	p.Pro24Pro			TRUE	TRUE	y	638845		Fully_Exclusive
NC_000962.3	641140	C	G	snp	DP=108	DPB=108	DP=144	DPB=144	LEN=1	missense_variant	MODERATE	fadD8	c.1672G>C	p.Val558Leu			TRUE	TRUE	y	641140		Fully_Exclusive
NC_000962.3	664706	A	G	snp	DP=60	DPB=60	DP=164	DPB=164	LEN=1	missense_variant	MODERATE	Rv0571c	c.113T>C	p.Val38Ala			TRUE	TRUE	n
NC_000962.3	664734	G	T	snp	DP=66	DPB=66	DP=184	DPB=184	LEN=1	missense_variant	MODERATE	Rv0571c	c.85C>A	p.Leu29Ile			TRUE	TRUE	y	664734		Fully_Exclusive
NC_000962.3	670564	C	G	snp	DP=104	DPB=104	DP=206	DPB=206	LEN=1	missense_variant	MODERATE	Rv0576	c.717C>G	p.Asp239Glu			TRUE	TRUE	n
NC_000962.3	672856	C	T	snp	DP=32	DPB=32	DP=17	DPB=17	LEN=1	missense_variant	MODERATE	PE_PGRS7	c.3061G>A	p.Gly1021Ser	1		FALSE	TRUE	y	672856		Fully_Exclusive
NC_000962.3	673157	G	T	snp	DP=33	DPB=33	DP=19	DPB=19	LEN=1	synonymous_variant	LOW	PE_PGRS7	c.2760C>A	p.Gly920Gly	1		FALSE	FALSE	y	673157	rep. Region
NC_000962.3	675920	G	A	snp	DP=71	DPB=71	DP=110	DPB=110	LEN=1	intragenic_variant	MODIFIER	ncRv11264c	n.675920G>A				TRUE	TRUE	y	675920		Fully_Exclusive
NC_000962.3	676464	C	A	snp	DP=84	DPB=84	DP=143	DPB=143	LEN=1	missense_variant	MODERATE	Rv0579	c.227C>A	p.Pro76His			TRUE	TRUE	y	676464		Fully_Exclusive
NC_000962.3	699446	G	A	snp	DP=71	DPB=71	DP=160	DPB=160	LEN=1	synonymous_variant	LOW	tcrA	c.354C>T	p.Asp118Asp			TRUE	TRUE	y	699446		Fully_Exclusive
NC_000962.3	701165	G	A	snp	DP=98	DPB=98	DP=149	DPB=149	LEN=1	synonymous_variant	LOW	lpqO	c.927G>A	p.Ala309Ala			TRUE	TRUE	y	701165		Fully_Exclusive
NC_000962.3	736141	C	G	snp	DP=60	DPB=60	DP=120	DPB=120	LEN=1	missense_variant	MODERATE	rplA	c.625C>G	p.Leu209Val			TRUE	TRUE	y	736141		Fully_Exclusive
NC_000962.3	751181	C	T	snp	DP=41	DPB=41	DP=100	DPB=100	LEN=1	synonymous_variant	LOW	Rv0654	c.1182C>T	p.Ala394Ala			TRUE	TRUE	n
NC_000962.3	758665	G	T	snp	DP=88	DPB=88	DP=171	DPB=171	LEN=1	missense_variant	MODERATE	vapB8	c.134G>T	p.Arg45Leu			TRUE	TRUE	y	758665		Fully_Exclusive
NC_000962.3	760755	C	T	snp	DP=54	DPB=54	DP=169	DPB=169	LEN=1	missense_variant	MODERATE	rpoB	c.949C>T	p.His317Tyr			TRUE	TRUE	n
NC_000962.3	771568	C	T	snp	DP=66	DPB=66	DP=137	DPB=137	LEN=1	synonymous_variant	LOW	fadE8	c.85C>T	p.Leu29Leu			TRUE	TRUE	y	771568		Fully_Exclusive
NC_000962.3	807327	C	T	snp	DP=73	DPB=73	DP=154	DPB=154	LEN=1	synonymous_variant	LOW	atsA	c.993C>T	p.Thr331Thr			TRUE	TRUE	n
NC_000962.3	820328	C	T	snp	DP=87	DPB=87	DP=144	DPB=144	LEN=1	missense_variant	MODERATE	fucA	c.172G>A	p.Val58Met			TRUE	TRUE	n
NC_000962.3	822467	G	A	snp	DP=98	DPB=98	DP=142	DPB=142	LEN=1	missense_variant	MODERATE	xylB	c.961G>A	p.Asp321Asn			TRUE	TRUE	y	822467		Fully_Exclusive
NC_000962.3	827159	A	G	snp	DP=80	DPB=80	DP=125	DPB=125	LEN=1	missense_variant	MODERATE	mapA	c.490A>G	p.Thr164Ala			TRUE	TRUE	n
NC_000962.3	831532	C	T	snp	DP=73	DPB=73	DP=178	DPB=178	LEN=1	synonymous_variant	LOW	Rv0739	c.678C>T	p.Asn226Asn			TRUE	TRUE	n
NC_000962.3	835523	C	T	snp	DP=85	DPB=85	DP=106	DPB=106	LEN=1	stop_gained	HIGH	Rv0745	c.370C>T	p.Gln124*			TRUE	TRUE	n
NC_000962.3	835699	A	G	snp	DP=52	DPB=52	DP=73	DPB=73	LEN=1	intragenic_variant	MODIFIER	ncRv11264c	n.835699A>G				TRUE	TRUE	n
NC_000962.3	852743	G	A	snp	DP=56	DPB=56	DP=145	DPB=145	LEN=1	synonymous_variant	LOW	phoR	c.348G>A	p.Thr116Thr			TRUE	TRUE	y	852743		Fully_Exclusive
NC_000962.3	852926	C	T	snp	DP=88	DPB=88	DP=132	DPB=132	LEN=1	synonymous_variant	LOW	phoR	c.531C>T	p.Tyr177Tyr			TRUE	TRUE	y	874359		Fully_Exclusive
NC_000962.3	858504	C	T	snp	DP=75	DPB=75	DP=151	DPB=151	LEN=1	missense_variant	MODERATE	Rv0765c	c.361G>A	p.Gly121Ser			TRUE	TRUE	n
NC_000962.3	858668	AG	A	DEL	DP=52	DPB=46	DP=122	DPB=107.667	LEN=1	frameshift_variant	HIGH	Rv0765c	c.196delC	p.Leu66fs			FALSE	FALSE	n
NC_000962.3	874359	A	G	snp	DP=103	DPB=103	DP=133	DPB=133	LEN=1	missense_variant	MODERATE	ptrBa	c.127A>G	p.Ile43Val			TRUE	TRUE	n
NC_000962.3	882609	T	A	snp	DP=61	DPB=61	DP=148	DPB=148	LEN=1	missense_variant	MODERATE	Rv0787A	c.86T>A	p.Leu29His			TRUE	TRUE	y	882609		Fully_Exclusive
NC_000962.3	894716	C	T	snp	DP=55	DPB=55	DP=147	DPB=147	LEN=1	missense_variant	MODERATE	Rv0801	c.86C>T	p.Thr29Met			TRUE	TRUE	y	894716		Fully_Exclusive
NC_000962.3	916174	G	A	snp	DP=70	DPB=70	DP=105	DPB=105	LEN=1	synonymous_variant	LOW	Rv0822c	c.138C>T	p.Gly46Gly			TRUE	TRUE	y	916174		Fully_Exclusive
NC_000962.3	920629	G	A	snp	DP=47	DPB=47	DP=116	DPB=116	LEN=1	synonymous_variant	LOW	Rv0826	c.996G>A	p.Ala332Ala			TRUE	TRUE	n
NC_000962.3	952156	C	T	snp	DP=93	DPB=93	DP=136	DPB=136	LEN=1	synonymous_variant	LOW	far	c.525C>T	p.Tyr175Tyr			TRUE	TRUE	n
NC_000962.3	955852	G	A	snp	DP=80	DPB=80	DP=165	DPB=165	LEN=1	missense_variant	MODERATE	fadA	c.776G>A	p.Gly259Glu			TRUE	TRUE	y	955852		Fully_Exclusive
NC_000962.3	961616	C	T	snp	DP=77	DPB=77	DP=155	DPB=155	LEN=1	missense_variant	MODERATE	Rv0862c	c.997G>A	p.Ala333Thr			TRUE	TRUE	n
NC_000962.3	989041	C	CA	INS	DP=59	DPB=66.1429	DP=135	DPB=149	LEN=1	frameshift_variant	HIGH	citA	c.820_821insT	p.Arg274fs			FALSE	FALSE	n
NC_000962.3	989298	G	A	snp	DP=78	DPB=78	DP=138	DPB=138	LEN=1	synonymous_variant	LOW	citA	c.564C>T	p.Ile188Ile			TRUE	TRUE	n
NC_000962.3	989521	C	T	snp	DP=73	DPB=73	DP=142	DPB=142	LEN=1	missense_variant	MODERATE	citA	c.341G>A	p.Arg114Gln			TRUE	TRUE	n
NC_000962.3	991226	G	A	snp	DP=81	DPB=81	DP=150	DPB=150	LEN=1	synonymous_variant	LOW	Rv0890c	c.1371C>T	p.Leu457Leu			TRUE	TRUE	y	991226		Fully_Exclusive
NC_000962.3	1000214	G	A	snp	DP=76	DPB=76	DP=153	DPB=153	LEN=1	missense_variant	MODERATE	gltA2	c.743G>A	p.Arg248Gln			TRUE	TRUE	n
NC_000962.3	1038624	C	A	snp	DP=70	DPB=70	DP=146	DPB=146	LEN=1	missense_variant	MODERATE	pknD	c.1291G>T	p.Val431Leu			TRUE	TRUE	y	1038624		Fully_Exclusive
NC_000962.3	1054020	T	TC	INS	DP=85	DPB=110.333	DP=151	DPB=199.333	LEN=1	frameshift_variant	HIGH	Rv0944	c.257dupC	p.Asp87fs			FALSE	FALSE	n
NC_000962.3	1061805	C	T	snp	DP=47	DPB=47	DP=168	DPB=168	LEN=1	intragenic_variant	MODIFIER	ncRv11264c	n.1061805C>T				TRUE	TRUE	n
NC_000962.3	1065302	T	G	snp	DP=103	DPB=103	DP=146	DPB=146	LEN=1	missense_variant	MODERATE	Rv0954	c.176T>G	p.Met59Arg			TRUE	TRUE	y	1065302		Fully_Exclusive
NC_000962.3	1065848	A	G	snp	DP=70	DPB=70	DP=145	DPB=145	LEN=1	missense_variant	MODERATE	Rv0954	c.722A>G	p.Gln241Arg			TRUE	TRUE	y	1065848		Fully_Exclusive
NC_000962.3	1067303	G	A	snp	DP=36	DPB=36	DP=62	DPB=62	LEN=1	missense_variant	MODERATE	Rv0955	c.1226G>A	p.Gly409Glu			TRUE	TRUE	y	1067303		Fully_Exclusive
NC_000962.3	1074941	C	T	snp	DP=57	DPB=57	DP=155	DPB=155	LEN=1	synonymous_variant	LOW	lprP	c.174G>A	p.Gln58Gln			TRUE	TRUE	y	1074941		Fully_Exclusive
NC_000962.3	1078856	G	T	snp	DP=89	DPB=89	DP=147	DPB=147	LEN=1	synonymous_variant	LOW	ctpV	c.114G>T	p.Ala38Ala			TRUE	TRUE	n
NC_000962.3	1080726	G	A	snp	DP=60	DPB=60	DP=140	DPB=140	LEN=1	missense_variant	MODERATE	ctpV	c.1984G>A	p.Val662Ile			TRUE	TRUE	y	1080726		Fully_Exclusive
NC_000962.3	1093735	C	T	snp	DP=30	DPB=30	DP=23	DPB=23	LEN=1	missense_variant	MODERATE	PE_PGRS17	c.622G>A	p.Ala208Thr	1		FALSE	FALSE	y	1093735	rep. Region
NC_000962.3	1094825	A	C	snp	DP=63	DPB=63	DP=149	DPB=149	LEN=1	missense_variant	MODERATE	Rv0979c	c.40T>G	p.Ser14Ala			TRUE	TRUE	y	1094825		Fully_Exclusive
NC_000962.3	1103369	C	T	snp	DP=68	DPB=68	DP=130	DPB=130	LEN=1	synonymous_variant	LOW	Rv0987	c.828C>T	p.Ile276Ile			TRUE	TRUE	n
NC_000962.3	1107377	G	A	snp	DP=130	DPB=130	DP=164	DPB=164	LEN=1	synonymous_variant	LOW	grcC2	c.6C>T	p.Ile2Ile			TRUE	TRUE	y	1107377		Fully_Exclusive
NC_000962.3	1115635	C	T	snp	DP=66	DPB=66	DP=116	DPB=116	LEN=1	synonymous_variant	LOW	Rv0998	c.888C>T	p.Val296Val			TRUE	TRUE	y	1115635		Fully_Exclusive
NC_000962.3	1118077	G	A	snp	DP=102	DPB=102	DP=202	DPB=202	LEN=1	missense_variant	MODERATE	arcA	c.893G>A	p.Arg298His			TRUE	TRUE	n
NC_000962.3	1132090	T	C	snp	DP=62	DPB=62	DP=123	DPB=123	LEN=1	synonymous_variant	LOW	pks16	c.466T>C	p.Leu156Leu			TRUE	TRUE	y	1132090		Fully_Exclusive
NC_000962.3	1134767	C	A	snp	DP=72	DPB=72	DP=149	DPB=149	LEN=1	intragenic_variant	MODIFIER	ncRv11264c	n.1134767C>A				TRUE	TRUE	y	1134767		Fully_Exclusive
NC_000962.3	1155170	C	T	snp	DP=56	DPB=56	DP=162	DPB=162	LEN=1	missense_variant	MODERATE	kdpB	c.1447C>T	p.Arg483Cys			TRUE	TRUE	n
NC_000962.3	1156068	G	T	snp	DP=49	DPB=49	DP=108	DPB=108	LEN=1	synonymous_variant	LOW	kdpC	c.216G>T	p.Ser72Ser			TRUE	TRUE	y	1156068		Fully_Exclusive
NC_000962.3	1169234	C	G	snp	DP=69	DPB=69	DP=118	DPB=118	LEN=1	intragenic_variant	MODIFIER	ncRv11264c	n.1169234C>G				TRUE	TRUE	y	1169234		Fully_Exclusive
NC_000962.3	1178442	T	G	snp	DP=87	DPB=87	DP=134	DPB=134	LEN=1	intragenic_variant	MODIFIER	ncRv11264c	n.1178442T>G				TRUE	TRUE	y	1178442		Fully_Exclusive
NC_000962.3	1201559	C	T	snp	DP=59	DPB=59	DP=153	DPB=153	LEN=1	missense_variant	MODERATE	lipU	c.793C>T	p.Pro265Ser			TRUE	TRUE	n
NC_000962.3	1211852	C	T	snp	DP=78	DPB=78	DP=105	DPB=105	LEN=1	missense_variant	MODERATE	PE_PGRS21	c.293C>T	p.Ala98Val	1		FALSE	FALSE	y	1211852	rep. Region
NC_000962.3	1280313	T	C	snp	DP=70	DPB=70	DP=150	DPB=150	LEN=1	synonymous_variant	LOW	omt	c.534A>G	p.Gln178Gln			TRUE	TRUE	y	1280313		Fully_Exclusive
NC_000962.3	1282072	G	A	snp	DP=101	DPB=101	DP=103	DPB=103	LEN=1	intragenic_variant	MODIFIER	ncRv11264c	n.1282072G>A				TRUE	TRUE	y	1282072		Fully_Exclusive
NC_000962.3	1288086	C	T	snp	DP=60	DPB=60	DP=165	DPB=165	LEN=1	synonymous_variant	LOW	narG	c.759C>T	p.Asp253Asp			TRUE	FALSE	y	1288086	rep. Region
NC_000962.3	1311164	CGGACTGA	C	DEL	DP=38	DPB=8.33333	DP=90	DPB=19.8889	LEN=7	frameshift_variant	HIGH	Rv1179c	c.2129_2135delTCAGTCC	p.Phe710fs			FALSE	FALSE	n
NC_000962.3	1314985	A	G	snp	DP=67	DPB=67	DP=150	DPB=150	LEN=1	missense_variant	MODERATE	pks3	c.1261A>G	p.Asn421Asp			TRUE	TRUE	y	1314985		Fully_Exclusive
NC_000962.3	1317445	G	T	snp	DP=88	DPB=88	DP=197	DPB=197	LEN=1	missense_variant	MODERATE	pks4	c.2212G>T	p.Val738Leu			TRUE	TRUE	y	1317445		Fully_Exclusive
NC_000962.3	1320729	C	T	snp	DP=96	DPB=96	DP=129	DPB=129	LEN=1	missense_variant	MODERATE	papA3	c.695C>T	p.Ala232Val			TRUE	TRUE	n
NC_000962.3	1338095	A	G	snp	DP=77	DPB=77	DP=153	DPB=153	LEN=1	missense_variant	MODERATE	Rv1194c	c.419T>C	p.Val140Ala			TRUE	TRUE	y	1338095		Fully_Exclusive
NC_000962.3	1346741	A	C	snp	DP=67	DPB=67	DP=114	DPB=114	LEN=1	synonymous_variant	LOW	Rv1203c	c.165T>G	p.Ser55Ser			TRUE	TRUE	n
NC_000962.3	1357801	TG	T	DEL	DP=54	DPB=45.8571	DP=88	DPB=74.7143	LEN=1	frameshift_variant	HIGH	Rv1215c	c.1643delC	p.Pro548fs			FALSE	FALSE	n
NC_000962.3	1359496	G	T	snp	DP=66	DPB=66	DP=166	DPB=166	LEN=1	stop_gained	HIGH	Rv1216c	c.651C>A	p.Tyr217*			TRUE	TRUE	y	1359496		Fully_Exclusive
NC_000962.3	1374649	G	A	snp	DP=87	DPB=87	DP=134	DPB=134	LEN=1	synonymous_variant	LOW	Rv1231c	c.216C>T	p.Phe72Phe			TRUE	TRUE	n
NC_000962.3	1376618	G	A	snp	DP=49	DPB=49	DP=113	DPB=113	LEN=1	missense_variant	MODERATE	Rv1233c	c.209C>T	p.Pro70Leu			TRUE	TRUE	y	1376618		Fully_Exclusive
NC_000962.3	1381889	C	A	snp	DP=92	DPB=92	DP=135	DPB=135	LEN=1	intragenic_variant	MODIFIER	ncRv11264c	n.1381889C>A				TRUE	TRUE	y	1381889		Fully_Exclusive
NC_000962.3	1393038	A	C	snp	DP=77	DPB=77	DP=158	DPB=158	LEN=1	missense_variant	MODERATE	Rv1248c	c.15T>G	p.Ser5Arg			TRUE	TRUE	y	1393038		Fully_Exclusive
NC_000962.3	1405435	T	C	snp	DP=50	DPB=50	DP=90	DPB=90	LEN=1	missense_variant	MODERATE	Rv1257c	c.650A>G	p.Asn217Ser			TRUE	TRUE	n
NC_000962.3	1408303	C	T	snp	DP=103	DPB=103	DP=196	DPB=196	LEN=1	missense_variant	MODERATE	Rv1260	c.64C>T	p.Arg22Trp			TRUE	TRUE	y	1408303		Fully_Exclusive
NC_000962.3	1413558	T	G	snp	DP=53	DPB=53	DP=94	DPB=94	LEN=1	missense_variant	MODERATE	Rv1265	c.299T>G	p.Leu100Arg			TRUE	TRUE	y	1413558		Fully_Exclusive
NC_000962.3	1423476	C	T	snp	DP=85	DPB=85	DP=155	DPB=155	LEN=1	missense_variant	MODERATE	Rv1273c	c.575G>A	p.Gly192Asp			TRUE	TRUE	y	1423476		Fully_Exclusive
NC_000962.3	1444277	C	CG	INS	DP=52	DPB=56.6667	DP=143	DPB=157.444	LEN=1	frameshift_variant	HIGH	Rv1290c	c.770dupC	p.Ala258fs			FALSE	FALSE	n
NC_000962.3	1446686	C	T	snp	DP=63	DPB=63	DP=150	DPB=150	LEN=1	missense_variant	MODERATE	argS	c.308C>T	p.Thr103Ile			TRUE	TRUE	y	1446686		Fully_Exclusive
NC_000962.3	1459325	G	T	snp	DP=96	DPB=96	DP=115	DPB=115	LEN=1	missense_variant	MODERATE	rfe	c.1031G>T	p.Arg344Leu			TRUE	TRUE	y	1459325		Fully_Exclusive
NC_000962.3	1464640	A	G	snp	DP=86	DPB=86	DP=122	DPB=122	LEN=1	synonymous_variant	LOW	atpA	c.1413A>G	p.Leu471Leu			TRUE	TRUE	n
NC_000962.3	1496250	C	T	snp	DP=72	DPB=72	DP=155	DPB=155	LEN=1	synonymous_variant	LOW	glgP	c.1687C>T	p.Leu563Leu			TRUE	TRUE	y	1496250		Fully_Exclusive
NC_000962.3	1512261	C	A	snp	DP=62	DPB=62	DP=94	DPB=94	LEN=1	missense_variant	MODERATE	mbtK	c.345G>T	p.Leu115Phe			TRUE	TRUE	y	1512261		Fully_Exclusive
NC_000962.3	1534722	G	C	snp	DP=100	DPB=100	DP=161	DPB=161	LEN=1	stop_gained	HIGH	Rv1363c	c.671C>G	p.Ser224*			TRUE	TRUE	y	1534722		Fully_Exclusive
NC_000962.3	1544585	C	A	snp	DP=76	DPB=76	DP=116	DPB=116	LEN=1	missense_variant	MODERATE	Rv1371	c.1227C>A	p.Phe409Leu			TRUE	TRUE	y	1544585		Fully_Exclusive
NC_000962.3	1545529	C	T	snp	DP=77	DPB=77	DP=142	DPB=142	LEN=1	synonymous_variant	LOW	Rv1372	c.705C>T	p.Ala235Ala			TRUE	TRUE	y	1545529		Fully_Exclusive
NC_000962.3	1556722	G	A	snp	DP=73	DPB=73	DP=139	DPB=139	LEN=1	missense_variant	MODERATE	carA	c.752G>A	p.Gly251Asp			TRUE	TRUE	n
NC_000962.3	1561382	T	G	snp	DP=80	DPB=80	DP=78	DPB=78	LEN=1	intragenic_variant	MODIFIER	ncRv11264c	n.1561382T>G				TRUE	TRUE	y	1561382		Fully_Exclusive
NC_000962.3	1561439	A	ACC	INS	DP=63	DPB=73.1818	DP=83	DPB=98.1	LEN=2	intragenic_variant	MODIFIER	ncRv11264c	n.1561439_1561440insCC				FALSE	FALSE	n
NC_000962.3	1580554	C	G	snp	DP=89	DPB=89	DP=226	DPB=226	LEN=1	intragenic_variant	MODIFIER	ncRv11264c	n.1580554C>G				TRUE	TRUE	y	1580554		Fully_Exclusive
NC_000962.3	1583633	T	C	snp	DP=74	DPB=74	DP=195	DPB=195	LEN=1	missense_variant	MODERATE	fmu	c.533T>C	p.Leu178Ser			TRUE	TRUE	y	1583633		Fully_Exclusive
NC_000962.3	1596747	C	A	snp	DP=74	DPB=74	DP=167	DPB=167	LEN=1	missense_variant	MODERATE	Rv1421	c.769C>A	p.Arg257Ser			TRUE	TRUE	y	1596747		Fully_Exclusive
NC_000962.3	1608851	G	C	snp	DP=84	DPB=84	DP=112	DPB=112	LEN=1	missense_variant	MODERATE	Rv1431	c.769G>C	p.Val257Leu			TRUE	TRUE	y	1608851		Fully_Exclusive
NC_000962.3	1610020	T	G	snp	DP=88	DPB=88	DP=207	DPB=207	LEN=1	missense_variant	MODERATE	Rv1432	c.172T>G	p.Phe58Val			TRUE	TRUE	y	1610020		Fully_Exclusive
NC_000962.3	1615282	C	T	snp	DP=86	DPB=86	DP=129	DPB=129	LEN=1	synonymous_variant	LOW	pgk	c.954C>T	p.Ala318Ala			TRUE	TRUE	y	1615282		Fully_Exclusive
NC_000962.3	1627562	C	T	snp	DP=73	DPB=73	DP=156	DPB=156	LEN=1	synonymous_variant	LOW	tal	c.519G>A	p.Gln173Gln			TRUE	TRUE	y	1627562		Fully_Exclusive
NC_000962.3	1629727	GG	AC	COMPLEX	DP=64	DPB=63.5	DP=154	DPB=153.5	LEN=2	missense_variant	MODERATE	tkt	c.472_473delCCinsGT	p.Pro158Val			FALSE	FALSE	n
NC_000962.3	1631093	T	G	snp	DP=55	DPB=55	DP=32	DPB=32	LEN=1	missense_variant	MODERATE	PE_PGRS27	c.3535A>C	p.Thr1179Pro	1		FALSE	FALSE	y	1631093	rep. Region
NC_000962.3	1631514	G	A	snp	DP=35	DPB=35	DP=42	DPB=42	LEN=1	synonymous_variant	LOW	PE_PGRS27	c.3114C>T	p.His1038His	1		FALSE	TRUE	y	1631514		Fully_Exclusive
NC_000962.3	1632748	GC	G	DEL	DP=26	DPB=23.1538	DP=21	DPB=18.2	LEN=1	frameshift_variant	HIGH	PE_PGRS27	c.1879delG	p.Ala627fs	1		FALSE	FALSE	n		rep. Region
NC_000962.3	1635823	G	A	snp	DP=85	DPB=85	DP=99	DPB=99	LEN=1	synonymous_variant	LOW	ctaB	c.795G>A	p.Gln265Gln			TRUE	TRUE	n
NC_000962.3	1636690	T	A	snp	DP=56	DPB=56	DP=32	DPB=32	LEN=1	missense_variant	MODERATE	PE_PGRS28	c.1540A>T	p.Ser514Cys	1		FALSE	TRUE	y	1636690		Fully_Exclusive
NC_000962.3	1643603	T	C	snp	DP=72	DPB=72	DP=103	DPB=103	LEN=1	missense_variant	MODERATE	Rv1458c	c.658A>G	p.Thr220Ala			TRUE	TRUE	y	1643603		Fully_Exclusive
NC_000962.3	1647629	T	C	snp	DP=72	DPB=72	DP=125	DPB=125	LEN=1	missense_variant	MODERATE	Rv1461	c.641T>C	p.Val214Ala			TRUE	TRUE	y	1647629		Fully_Exclusive
NC_000962.3	1656612	G	A	snp	DP=65	DPB=65	DP=94	DPB=94	LEN=1	missense_variant	MODERATE	PE_PGRS29	c.110C>T	p.Thr37Ile	1		FALSE	FALSE	y	1656612	rep. Region
NC_000962.3	1666298	C	A	snp	DP=93	DPB=93	DP=141	DPB=141	LEN=1	missense_variant	MODERATE	Rv1476	c.95C>A	p.Ala32Glu			TRUE	TRUE	y	1666298		Fully_Exclusive
NC_000962.3	1687854	A	G	snp	DP=72	DPB=72	DP=121	DPB=121	LEN=1	missense_variant	MODERATE	Rv1496	c.971A>G	p.Gln324Arg			TRUE	TRUE	y	1687854		Fully_Exclusive
NC_000962.3	1696464	C	T	snp	DP=154	DPB=154	DP=117	DPB=117	LEN=1	intragenic_variant	MODIFIER	ncRv11264c	n.1696464C>T				TRUE	TRUE	y	1696464		Fully_Exclusive
NC_000962.3	1698835	C	T	snp	DP=97	DPB=97	DP=130	DPB=130	LEN=1	missense_variant	MODERATE	Rv1508c	c.1060G>A	p.Gly354Ser			TRUE	TRUE	y	1698835		Fully_Exclusive
NC_000962.3	1706027	G	T	snp	DP=91	DPB=91	DP=127	DPB=127	LEN=1	missense_variant	MODERATE	Rv1514c	c.569C>A	p.Pro190Gln			TRUE	TRUE	y	1706027		Fully_Exclusive
NC_000962.3	1735076	G	A	snp	DP=96	DPB=96	DP=152	DPB=152	LEN=1	missense_variant	MODERATE	Rv1534	c.343G>A	p.Asp115Asn			TRUE	TRUE	n
NC_000962.3	1739063	C	A	snp	DP=77	DPB=77	DP=131	DPB=131	LEN=1	missense_variant	MODERATE	ileS	c.2545C>A	p.Pro849Thr			TRUE	TRUE	n
NC_000962.3	1753234	GCCCGGTCC	G	DEL	DP=36	DPB=7.1	DP=94	DPB=18.7	LEN=8	frameshift_variant	HIGH	PPE21	c.92_99delGGACCGGG	p.Trp31fs	1		FALSE	FALSE	n
NC_000962.3	1754032	C	T	snp	DP=78	DPB=78	DP=132	DPB=132	LEN=1	missense_variant	MODERATE	fadD11.1	c.523C>T	p.Arg175Cys			TRUE	TRUE	y	1754032		Fully_Exclusive
NC_000962.3	1759502	AG	A	DEL	DP=64	DPB=50.6	DP=126	DPB=100.2	LEN=1	frameshift_variant	HIGH	frdB	c.70delG	p.Ala24fs			FALSE	FALSE	n
NC_000962.3	1789830	C	A	snp	DP=68	DPB=68	DP=136	DPB=136	LEN=1	missense_variant	MODERATE	Rv1588c	c.7G>T	p.Ala3Ser			TRUE	FALSE	y	1789830	rep. Region
NC_000962.3	1811885	T	C	snp	DP=54	DPB=54	DP=140	DPB=140	LEN=1	synonymous_variant	LOW	trpB	c.759T>C	p.Gly253Gly			TRUE	TRUE	n
NC_000962.3	1826233	A	C	snp	DP=81	DPB=81	DP=124	DPB=124	LEN=1	missense_variant	MODERATE	Rv1624c	c.353T>G	p.Ile118Ser			TRUE	TRUE	y	1826233		Fully_Exclusive
NC_000962.3	1833474	C	T	snp	DP=60	DPB=60	DP=163	DPB=163	LEN=1	intragenic_variant	MODIFIER	ncRv11264c	n.1833474C>T				TRUE	TRUE	y	1833474		Fully_Exclusive
NC_000962.3	1839678	C	T	snp	DP=67	DPB=67	DP=140	DPB=140	LEN=1	synonymous_variant	LOW	Rv1634	c.511C>T	p.Leu171Leu			TRUE	TRUE	n
NC_000962.3	1871497	C	T	snp	DP=60	DPB=60	DP=182	DPB=182	LEN=1	synonymous_variant	LOW	argG	c.135C>T	p.Asp45Asp			TRUE	TRUE	n
NC_000962.3	1879743	C	T	snp	DP=46	DPB=46	DP=39	DPB=39	LEN=1	synonymous_variant	LOW	pks7	c.4440C>T	p.Ala1480Ala			TRUE	FALSE	y	1879743	rep. Region
NC_000962.3	1885115	C	T	snp	DP=82	DPB=82	DP=145	DPB=145	LEN=1	stop_gained	HIGH	pks8	c.3412C>T	p.Gln1138*			TRUE	TRUE	n
NC_000962.3	1889069	T	C	snp	DP=62	DPB=62	DP=119	DPB=119	LEN=1	synonymous_variant	LOW	pks9	c.1044T>C	p.Gly348Gly			TRUE	TRUE	n
NC_000962.3	1890304	T	C	snp	DP=77	DPB=77	DP=73	DPB=73	LEN=1	missense_variant	MODERATE	pks9	c.2279T>C	p.Leu760Pro			TRUE	TRUE	y	1890304		Fully_Exclusive
NC_000962.3	1920096	C	T	snp	DP=80	DPB=80	DP=169	DPB=169	LEN=1	synonymous_variant	LOW	recN	c.414C>T	p.Asn138Asn			TRUE	TRUE	y	1920096		Fully_Exclusive
NC_000962.3	1922649	G	T	snp	DP=102	DPB=102	DP=149	DPB=149	LEN=1	missense_variant	MODERATE	Rv1697	c.1108G>T	p.Asp370Tyr			TRUE	TRUE	y	1922649		Fully_Exclusive
NC_000962.3	1951081	A	G	snp	DP=67	DPB=67	DP=172	DPB=172	LEN=1	missense_variant	MODERATE	Rv1725c	c.671T>C	p.Val224Ala			TRUE	TRUE	n
NC_000962.3	1954886	C	T	snp	DP=106	DPB=106	DP=173	DPB=173	LEN=1	synonymous_variant	LOW	Rv1729c	c.684G>A	p.Ala228Ala			TRUE	TRUE	n
NC_000962.3	1959017	C	T	snp	DP=26	DPB=26	DP=38	DPB=38	LEN=1	synonymous_variant	LOW	gabD2	c.1341C>T	p.Ala447Ala			TRUE	TRUE	y	1959017		Fully_Exclusive
NC_000962.3	1961755	C	T	snp	DP=81	DPB=81	DP=131	DPB=131	LEN=1	missense_variant	MODERATE	Rv1735c	c.34G>A	p.Ala12Thr			TRUE	TRUE	n
NC_000962.3	1976165	G	T	snp	DP=61	DPB=61	DP=216	DPB=216	LEN=1	missense_variant	MODERATE	Rv1747	c.2536G>T	p.Val846Leu			TRUE	TRUE	y	1976165		Fully_Exclusive
NC_000962.3	1977720	A	G	snp	DP=56	DPB=56	DP=141	DPB=141	LEN=1	missense_variant	MODERATE	Rv1749c	c.166T>C	p.Trp56Arg			TRUE	TRUE	y	1977720		Fully_Exclusive
NC_000962.3	1984618	A	G	snp	DP=52	DPB=52	DP=87	DPB=87	LEN=1	missense_variant	MODERATE	PPE24	c.158T>C	p.Val53Ala	1		FALSE	FALSE	n		rep. Region
NC_000962.3	2008013	TGA	T	DEL	DP=71	DPB=35.75	DP=109	DPB=55.25	LEN=2	frameshift_variant	HIGH	Rv1774	c.184_185delAG	p.Ser62fs			FALSE	FALSE	n
NC_000962.3	2014353	C	T	snp	DP=60	DPB=60	DP=130	DPB=130	LEN=1	missense_variant	MODERATE	Rv1779c	c.127G>A	p.Ala43Thr			TRUE	TRUE	n
NC_000962.3	2015877	G	T	snp	DP=64	DPB=64	DP=136	DPB=136	LEN=1	missense_variant	MODERATE	malQ	c.1600C>A	p.Arg534Ser			TRUE	TRUE	y	2015877		Fully_Exclusive
NC_000962.3	2052159	C	T	snp	DP=81	DPB=81	DP=104	DPB=104	LEN=1	missense_variant	MODERATE	PPE33	c.878C>T	p.Pro293Leu	1		FALSE	TRUE	n
NC_000962.3	2057118	C	A	snp	DP=75	DPB=75	DP=132	DPB=132	LEN=1	synonymous_variant	LOW	erg3	c.598C>A	p.Arg200Arg			TRUE	TRUE	y	2057118		Fully_Exclusive
NC_000962.3	2097617	C	T	snp	DP=53	DPB=53	DP=200	DPB=200	LEN=1	synonymous_variant	LOW	ureA	c.270C>T	p.Thr90Thr			TRUE	TRUE	n
NC_000962.3	2117619	C	T	snp	DP=67	DPB=67	DP=153	DPB=153	LEN=1	synonymous_variant	LOW	Rv1868	c.273C>T	p.Ala91Ala			TRUE	TRUE	y	2117619		Fully_Exclusive
NC_000962.3	2118455	CG	C	DEL	DP=54	DPB=43	DP=178	DPB=143.6	LEN=1	frameshift_variant	HIGH	Rv1868	c.1111delG	p.Ala371fs			FALSE	FALSE	n
NC_000962.3	2127161	G	C	snp	DP=62	DPB=62	DP=133	DPB=133	LEN=1	missense_variant	MODERATE	Rv1877	c.1258G>C	p.Val420Leu			TRUE	TRUE	y	2127161		Fully_Exclusive
NC_000962.3	2141224	C	T	snp	DP=41	DPB=41	DP=94	DPB=94	LEN=1	missense_variant	MODERATE	Rv1894c	c.646G>A	p.Val216Ile			TRUE	TRUE	y	2141224		Fully_Exclusive
NC_000962.3	2145928	A	G	snp	DP=67	DPB=67	DP=37	DPB=37	LEN=1	synonymous_variant	LOW	lppD	c.318T>C	p.Gly106Gly			TRUE	TRUE	y	2145928		Fully_Exclusive
NC_000962.3	2161803	G	A	snp	DP=58	DPB=58	DP=131	DPB=131	LEN=1	missense_variant	MODERATE	aceAb	c.238G>A	p.Ala80Thr			TRUE	TRUE	y	2161803		Fully_Exclusive
NC_000962.3	2205521	T	C	snp	DP=100	DPB=100	DP=150	DPB=150	LEN=1	missense_variant	MODERATE	vapB35	c.29A>G	p.Asn10Ser			TRUE	TRUE	n
NC_000962.3	2223137	C	A	snp	DP=78	DPB=78	DP=122	DPB=122	LEN=1	missense_variant	MODERATE	Rv1979c	c.28G>T	p.Ala10Ser			TRUE	TRUE	y	2223137		Fully_Exclusive
NC_000962.3	2252353	C	A	snp	DP=78	DPB=78	DP=116	DPB=116	LEN=1	missense_variant	MODERATE	otsB1	c.352C>A	p.Gln118Lys			TRUE	TRUE	y	2252353		Fully_Exclusive
NC_000962.3	2259539	G	C	snp	DP=93	DPB=93	DP=113	DPB=113	LEN=1	missense_variant	MODERATE	Rv2012	c.214G>C	p.Glu72Gln			TRUE	TRUE	y	2259539		Fully_Exclusive
NC_000962.3	2264794	G	A	snp	DP=101	DPB=101	DP=141	DPB=141	LEN=1	missense_variant	MODERATE	Rv2017	c.797G>A	p.Arg266His			TRUE	TRUE	n
NC_000962.3	2264913	G	A	snp	DP=65	DPB=65	DP=126	DPB=126	LEN=1	missense_variant	MODERATE	Rv2017	c.916G>A	p.Ala306Thr			TRUE	TRUE	n
NC_000962.3	2276906	C	T	snp	DP=93	DPB=93	DP=184	DPB=184	LEN=1	synonymous_variant	LOW	Rv2030c	c.1581G>A	p.Val527Val			TRUE	TRUE	n
NC_000962.3	2287112	G	T	snp	DP=86	DPB=86	DP=152	DPB=152	LEN=1	synonymous_variant	LOW	Rv2041c	c.735C>A	p.Leu245Leu			TRUE	TRUE	y	2287112		Fully_Exclusive
NC_000962.3	2302812	A	G	snp	DP=68	DPB=68	DP=113	DPB=113	LEN=1	missense_variant	MODERATE	pks12	c.4175T>C	p.Met1392Thr			TRUE	FALSE	y	2302812	rep. Region
NC_000962.3	2335501	C	T	snp	DP=72	DPB=72	DP=191	DPB=191	LEN=1	synonymous_variant	LOW	Rv2079	c.147C>T	p.Ala49Ala			TRUE	TRUE	y	2335501		Fully_Exclusive
NC_000962.3	2354489	G	A	snp	DP=79	DPB=79	DP=179	DPB=179	LEN=1	synonymous_variant	LOW	pafB	c.822C>T	p.Ala274Ala			TRUE	TRUE	y	2354489		Fully_Exclusive
NC_000962.3	2360362	G	A	snp	DP=54	DPB=54	DP=140	DPB=140	LEN=1	synonymous_variant	LOW	helZ	c.123G>A	p.Ala41Ala			TRUE	TRUE	y	2360362		Fully_Exclusive
NC_000962.3	2364286	C	T	snp	DP=93	DPB=93	DP=142	DPB=142	LEN=1	missense_variant	MODERATE	vapC37	c.235G>A	p.Ala79Thr			TRUE	TRUE	y	2364286		Fully_Exclusive
NC_000962.3	2378583	C	A	snp	DP=37	DPB=37	DP=134	DPB=134	LEN=1	synonymous_variant	LOW	Rv2119	c.198C>A	p.Arg66Arg			TRUE	TRUE	y	2378583		Fully_Exclusive
NC_000962.3	2380952	C	T	snp	DP=77	DPB=77	DP=134	DPB=134	LEN=1	intragenic_variant	MODIFIER	ncRv11264c	n.2380952C>T				TRUE	TRUE	n
NC_000962.3	2383433	C	A	snp	DP=52	DPB=52	DP=126	DPB=126	LEN=1	missense_variant	MODERATE	metH	c.2635G>T	p.Ala879Ser			TRUE	TRUE	y	2383433		Fully_Exclusive
NC_000962.3	2388434	C	A	snp	DP=65	DPB=65	DP=159	DPB=159	LEN=1	intragenic_variant	MODIFIER	ncRv11264c	n.2388434C>A				TRUE	TRUE	y	2388434		Fully_Exclusive
NC_000962.3	2413143	G	A	snp	DP=60	DPB=60	DP=147	DPB=147	LEN=1	missense_variant	MODERATE	murG	c.209C>T	p.Ala70Val			TRUE	TRUE	n
NC_000962.3	2432949	G	A	snp	DP=58	DPB=58	DP=154	DPB=154	LEN=1	intragenic_variant	MODIFIER	ncRv11264c	n.2432949G>A				TRUE	TRUE	y	2432949		Fully_Exclusive
NC_000962.3	2440512	G	A	snp	DP=70	DPB=70	DP=161	DPB=161	LEN=1	synonymous_variant	LOW	aroG	c.1209C>T	p.Thr403Thr			TRUE	TRUE	n
NC_000962.3	2446781	G	A	snp	DP=72	DPB=72	DP=159	DPB=159	LEN=1	missense_variant	MODERATE	Rv2184c	c.166C>T	p.Arg56Trp			TRUE	TRUE	n
NC_000962.3	2476134	C	T	snp	DP=55	DPB=55	DP=168	DPB=168	LEN=1	missense_variant	MODERATE	gcvT	c.1048G>A	p.Glu350Lys			TRUE	TRUE	n
NC_000962.3	2477710	G	A	snp	DP=81	DPB=81	DP=140	DPB=140	LEN=1	missense_variant	MODERATE	Rv2212	c.521G>A	p.Arg174Gln			TRUE	TRUE	n
NC_000962.3	2482473	C	T	snp	DP=54	DPB=54	DP=73	DPB=73	LEN=1	missense_variant	MODERATE	dlaT	c.509C>T	p.Pro170Leu			TRUE	TRUE	n
NC_000962.3	2513726	G	T	snp	DP=47	DPB=47	DP=141	DPB=141	LEN=1	synonymous_variant	LOW	aceE	c.1188G>T	p.Ala396Ala			TRUE	TRUE	y	2513726		Fully_Exclusive
NC_000962.3	2522529	G	T	snp	DP=80	DPB=80	DP=161	DPB=161	LEN=1	missense_variant	MODERATE	Rv2248	c.170G>T	p.Gly57Val			TRUE	TRUE	y	2522529		Fully_Exclusive
NC_000962.3	2524614	G	T	snp	DP=63	DPB=63	DP=186	DPB=186	LEN=1	missense_variant	MODERATE	glpD1	c.178C>A	p.Leu60Met			TRUE	TRUE	y	2524614		Fully_Exclusive
NC_000962.3	2532293	G	A	snp	DP=92	DPB=92	DP=192	DPB=192	LEN=1	missense_variant	MODERATE	mscR	c.49G>A	p.Val17Ile			TRUE	TRUE	n
NC_000962.3	2572207	A	G	snp	DP=49	DPB=49	DP=130	DPB=130	LEN=1	missense_variant	MODERATE	Rv2300c	c.802T>C	p.Ser268Pro			TRUE	TRUE	n
NC_000962.3	2580356	AACGAAAC	A	DEL	DP=57	DPB=12.5556	DP=142	DPB=31.4444	LEN=7	intragenic_variant	MODIFIER	ncRv11264c	n.2580357_2580363delACGAAAC				FALSE	FALSE	n
NC_000962.3	2586940	C	T	snp	DP=55	DPB=55	DP=166	DPB=166	LEN=1	synonymous_variant	LOW	Rv2314c	c.351G>A	p.Pro117Pro			TRUE	TRUE	y	2586940		Fully_Exclusive
NC_000962.3	2589754	G	A	snp	DP=109	DPB=109	DP=145	DPB=145	LEN=1	missense_variant	MODERATE	uspB	c.58G>A	p.Ala20Thr			TRUE	TRUE	n
NC_000962.3	2609331	C	T	snp	DP=69	DPB=69	DP=112	DPB=112	LEN=1	missense_variant	MODERATE	cysK1	c.536C>T	p.Thr179Ile			TRUE	TRUE	y	2609331		Fully_Exclusive
NC_000962.3	2611953	A	C	snp	DP=108	DPB=108	DP=126	DPB=126	LEN=1	synonymous_variant	LOW	Rv2337c	c.1035T>G	p.Val345Val			TRUE	TRUE	y	2611953		Fully_Exclusive
NC_000962.3	2621730	C	T	snp	DP=103	DPB=103	DP=149	DPB=149	LEN=1	synonymous_variant	LOW	dnaG	c.723G>A	p.Leu241Leu			TRUE	TRUE	y	2621730		Fully_Exclusive
NC_000962.3	2645388	C	T	snp	DP=98	DPB=98	DP=185	DPB=185	LEN=1	missense_variant	MODERATE	amiA2	c.1069C>T	p.His357Tyr			TRUE	TRUE	n
NC_000962.3	2646420	G	T	snp	DP=65	DPB=65	DP=158	DPB=158	LEN=1	missense_variant	MODERATE	era	c.254C>A	p.Ala85Glu			TRUE	TRUE	y	2646420		Fully_Exclusive
NC_000962.3	2666114	C	G	snp	DP=56	DPB=56	DP=172	DPB=172	LEN=1	synonymous_variant	LOW	mbtE	c.1002G>C	p.Arg334Arg			TRUE	TRUE	y	2666114		Fully_Exclusive
NC_000962.3	2680203	C	A	snp	DP=67	DPB=67	DP=171	DPB=171	LEN=1	intragenic_variant	MODIFIER	ncRv11264c	n.2680203C>A				TRUE	TRUE	y	2680203		Fully_Exclusive
NC_000962.3	2730833	GA	G	DEL	DP=89	DPB=70.6	DP=125	DPB=100	LEN=1	frameshift_variant	HIGH	Rv2435c	c.1916delT	p.Phe639fs			FALSE	FALSE	n
NC_000962.3	2752508	CGG	C	DEL	DP=87	DPB=67.1111	DP=126	DPB=98.2222	LEN=2	frameshift_variant	HIGH	Rv2451	c.248_249delGG	p.Arg83fs			FALSE	FALSE	n
NC_000962.3	2757281	G	A	snp	DP=72	DPB=72	DP=148	DPB=148	LEN=1	synonymous_variant	LOW	Rv2456c	c.912C>T	p.Leu304Leu			TRUE	TRUE	y	2757281		Fully_Exclusive
NC_000962.3	2758832	G	A	snp	DP=50	DPB=50	DP=107	DPB=107	LEN=1	synonymous_variant	LOW	clpX	c.657C>T	p.Gly219Gly			TRUE	TRUE	y	2758832		Fully_Exclusive
NC_000962.3	2782774	C	T	snp	DP=63	DPB=63	DP=159	DPB=159	LEN=1	synonymous_variant	LOW	Rv2477c	c.1269G>A	p.Arg423Arg			TRUE	TRUE	y	2782774		Fully_Exclusive
NC_000962.3	2786330	AA	CT	MNP	DP=73	DPB=72.5	DP=113	DPB=112.5	LEN=2	intragenic_variant	MODIFIER	ncRv11264c	n.2786330_2786331delAAinsCT				FALSE	FALSE	n
NC_000962.3	2805950	G	A	snp	DP=90	DPB=90	DP=80	DPB=80	LEN=1	missense_variant	MODERATE	PE_PGRS43	c.287C>T	p.Ala96Val	1		FALSE	FALSE	y	2805950	rep. Region
NC_000962.3	2844559	C	T	snp	DP=80	DPB=80	DP=155	DPB=155	LEN=1	missense_variant	MODERATE	fas	c.4774G>A	p.Asp1592Asn			TRUE	TRUE	y	2844559		Fully_Exclusive
NC_000962.3	2849789	G	GC	INS	DP=58	DPB=67.8	DP=134	DPB=159.2	LEN=1	intragenic_variant	MODIFIER	ncRv11264c	n.2849789_2849790insC				FALSE	FALSE	n
NC_000962.3	2850488	G	A	snp	DP=72	DPB=72	DP=126	DPB=126	LEN=1	synonymous_variant	LOW	Rv2525c	c.87C>T	p.Arg29Arg			TRUE	TRUE	n
NC_000962.3	2886894	C	T	snp	DP=76	DPB=76	DP=192	DPB=192	LEN=1	synonymous_variant	LOW	Rv2566	c.522C>T	p.Pro174Pro			TRUE	TRUE	n
NC_000962.3	2895439	G	A	snp	DP=111	DPB=111	DP=135	DPB=135	LEN=1	synonymous_variant	LOW	Rv2571c	c.522C>T	p.Val174Val			TRUE	TRUE	y	2895439		Fully_Exclusive
NC_000962.3	2900870	C	T	snp	DP=73	DPB=73	DP=138	DPB=138	LEN=1	intragenic_variant	MODIFIER	ncRv11264c	n.2900870C>T				TRUE	TRUE	y	2900870		Fully_Exclusive
NC_000962.3	2918139	A	G	snp	DP=93	DPB=93	DP=200	DPB=200	LEN=1	missense_variant	MODERATE	fadD9	c.269A>G	p.Glu90Gly			TRUE	TRUE	y	2918139		Fully_Exclusive
NC_000962.3	2926532	A	G	snp	DP=70	DPB=70	DP=124	DPB=124	LEN=1	missense_variant	MODERATE	Rv2597	c.178A>G	p.Ser60Gly			TRUE	TRUE	y	2926532		Fully_Exclusive
NC_000962.3	2936091	T	G	snp	DP=70	DPB=70	DP=135	DPB=135	LEN=1	missense_variant	MODERATE	PPE42	c.1046T>G	p.Val349Gly	1		FALSE	TRUE	y	2936091		Fully_Exclusive
NC_000962.3	2940471	G	A	snp	DP=71	DPB=71	DP=132	DPB=132	LEN=1	synonymous_variant	LOW	pgsA1	c.142C>T	p.Leu48Leu			TRUE	TRUE	y	2940471		Fully_Exclusive
NC_000962.3	2954930	G	T	snp	DP=39	DPB=39	DP=128	DPB=128	LEN=1	intragenic_variant	MODIFIER	ncRv11264c	n.2954930G>T				TRUE	TRUE	y	2954930		Fully_Exclusive
NC_000962.3	2962273	A	C	snp	DP=73	DPB=73	DP=77	DPB=77	LEN=1	missense_variant	MODERATE	PE_PGRS46	c.169T>G	p.Ser57Ala	1		FALSE	TRUE	y	2962273		Fully_Exclusive
NC_000962.3	2982185	T	C	snp	DP=49	DPB=49	DP=89	DPB=89	LEN=1	missense_variant	MODERATE	Rv2664	c.89T>C	p.Ile30Thr			TRUE	TRUE	y	2982185		Fully_Exclusive
NC_000962.3	2984209	A	G	snp	DP=83	DPB=83	DP=155	DPB=155	LEN=1	missense_variant	MODERATE	clpC2	c.314A>G	p.Asn105Ser			TRUE	TRUE	y	2984209		Fully_Exclusive
NC_000962.3	3004655	G	A	snp	DP=64	DPB=64	DP=97	DPB=97	LEN=1	synonymous_variant	LOW	Rv2687c	c.94C>T	p.Leu32Leu			TRUE	TRUE	y	3004655		Fully_Exclusive
NC_000962.3	3009540	C	T	snp	DP=64	DPB=64	DP=139	DPB=139	LEN=1	missense_variant	MODERATE	ceoB	c.197C>T	p.Ala66Val			TRUE	TRUE	y	3009540		Fully_Exclusive
NC_000962.3	3019069	A	C	snp	DP=54	DPB=54	DP=141	DPB=141	LEN=1	missense_variant	MODERATE	sigA	c.1235A>C	p.Glu412Ala			TRUE	TRUE	y	3019069		Fully_Exclusive
NC_000962.3	3038030	C	T	snp	DP=69	DPB=69	DP=114	DPB=114	LEN=1	synonymous_variant	LOW	hflX	c.885G>A	p.Val295Val			TRUE	TRUE	y	3038030		Fully_Exclusive
NC_000962.3	3046426	G	C	snp	DP=86	DPB=86	DP=154	DPB=154	LEN=1	synonymous_variant	LOW	Rv2733c	c.99C>G	p.Gly33Gly			TRUE	TRUE	y	3046426		Fully_Exclusive
NC_000962.3	3049573	G	A	snp	DP=55	DPB=55	DP=148	DPB=148	LEN=1	missense_variant	MODERATE	recA	c.1852C>T	p.Arg618Cys			TRUE	TRUE	n
NC_000962.3	3058459	G	A	snp	DP=72	DPB=72	DP=166	DPB=166	LEN=1	missense_variant	MODERATE	clgR	c.73C>T	p.Arg25Cys			TRUE	TRUE	n
NC_000962.3	3064426	G	T	snp	DP=59	DPB=59	DP=138	DPB=138	LEN=1	missense_variant	MODERATE	Rv2751	c.789G>T	p.Glu263Asp			TRUE	TRUE	n
NC_000962.3	3065508	AC	A	DEL	DP=55	DPB=48.125	DP=130	DPB=113.125	LEN=1	frameshift_variant	HIGH	Rv2752c	c.683delG	p.Gly228fs			FALSE	FALSE	n
NC_000962.3	3077781	C	T	snp	DP=47	DPB=47	DP=120	DPB=120	LEN=1	missense_variant	MODERATE	PPE43	c.298G>A	p.Ala100Thr	1		FALSE	TRUE	y	3077781		Fully_Exclusive
NC_000962.3	3082965	C	T	snp	DP=63	DPB=63	DP=129	DPB=129	LEN=1	synonymous_variant	LOW	Rv2775	c.57C>T	p.Leu19Leu			TRUE	TRUE	y	3089332		Fully_Exclusive
NC_000962.3	3089332	C	T	snp	DP=72	DPB=72	DP=142	DPB=142	LEN=1	missense_variant	MODERATE	pepR	c.1030G>A	p.Gly344Ser			TRUE	TRUE	n
NC_000962.3	3096144	CCC	GCT	COMPLEX	DP=88	DPB=88.6667	DP=149	DPB=153	LEN=3	missense_variant	MODERATE	Rv2787	c.1034_1036delCCCinsGCT	p.AlaArg345GlyTrp			FALSE	FALSE	n
NC_000962.3	3104420	G	A	snp	DP=56	DPB=56	DP=140	DPB=140	LEN=1	synonymous_variant	LOW	Rv2795c	c.492C>T	p.Asp164Asp			TRUE	TRUE	y	3104420		Fully_Exclusive
NC_000962.3	3106724	A	G	snp	DP=71	DPB=71	DP=170	DPB=170	LEN=1	missense_variant	MODERATE	Rv2797c	c.584T>C	p.Leu195Pro			TRUE	TRUE	y	3106724		Fully_Exclusive
NC_000962.3	3129692	C	A	snp	DP=86	DPB=86	DP=140	DPB=140	LEN=1	synonymous_variant	LOW	Rv2823c	c.2082G>T	p.Gly694Gly			TRUE	TRUE	y	3129692		Fully_Exclusive
NC_000962.3	3138296	A	G	snp	DP=85	DPB=85	DP=132	DPB=132	LEN=1	synonymous_variant	LOW	ugpC	c.886T>C	p.Leu296Leu			TRUE	TRUE	y	3138296		Fully_Exclusive
NC_000962.3	3152232	G	A	snp	DP=48	DPB=48	DP=101	DPB=101	LEN=1	missense_variant	MODERATE	proS	c.719C>T	p.Thr240Ile			TRUE	TRUE	y	3152232		Fully_Exclusive
NC_000962.3	3168987	C	T	snp	DP=104	DPB=104	DP=176	DPB=176	LEN=1	missense_variant	MODERATE	Rv2857c	c.373G>A	p.Ala125Thr			TRUE	TRUE	n
NC_000962.3	3176470	C	T	snp	DP=62	DPB=62	DP=135	DPB=135	LEN=1	missense_variant	MODERATE	Rv2864c	c.796G>A	p.Val266Ile			TRUE	TRUE	n
NC_000962.3	3178903	G	A	snp	DP=63	DPB=63	DP=116	DPB=116	LEN=1	missense_variant	MODERATE	Rv2867c	c.410C>T	p.Pro137Leu			TRUE	TRUE	n
NC_000962.3	3182430	G	T	snp	DP=55	DPB=55	DP=141	DPB=141	LEN=1	synonymous_variant	LOW	dxr	c.582C>A	p.Pro194Pro			TRUE	TRUE	y	3182430		Fully_Exclusive
NC_000962.3	3198497	A	G	snp	DP=64	DPB=64	DP=181	DPB=181	LEN=1	missense_variant	MODERATE	tsf	c.611T>C	p.Ile204Thr			TRUE	TRUE	y	3198497		Fully_Exclusive
NC_000962.3	3206341	G	T	snp	DP=86	DPB=86	DP=186	DPB=186	LEN=1	missense_variant	MODERATE	Rv2896c	c.94C>A	p.Pro32Thr			TRUE	TRUE	y	3206341		Fully_Exclusive
NC_000962.3	3206949	C	A	snp	DP=65	DPB=65	DP=119	DPB=119	LEN=1	missense_variant	MODERATE	Rv2897c	c.994G>T	p.Asp332Tyr			TRUE	TRUE	y	3206949		Fully_Exclusive
NC_000962.3	3212393	C	T	snp	DP=79	DPB=79	DP=108	DPB=108	LEN=1	synonymous_variant	LOW	rnhB	c.564G>A	p.Lys188Lys			TRUE	TRUE	y	3212393		Fully_Exclusive
NC_000962.3	3228023	C	T	snp	DP=83	DPB=83	DP=135	DPB=135	LEN=1	missense_variant	MODERATE	Rv2917	c.1661C>T	p.Thr554Met			TRUE	TRUE	y	3228023		Fully_Exclusive
NC_000962.3	3234948	G	A	snp	DP=94	DPB=94	DP=178	DPB=178	LEN=1	synonymous_variant	LOW	smc	c.2859C>T	p.Thr953Thr			TRUE	TRUE	n
NC_000962.3	3241882	A	C	snp	DP=67	DPB=67	DP=157	DPB=157	LEN=1	synonymous_variant	LOW	Rv2927c	c.78T>G	p.Gly26Gly			TRUE	TRUE	n
NC_000962.3	3243683	G	A	snp	DP=67	DPB=67	DP=117	DPB=117	LEN=1	intragenic_variant	MODIFIER	ncRv11264c	n.3243683G>A				TRUE	TRUE	y	3243683		Fully_Exclusive
NC_000962.3	3250260	G	A	snp	DP=83	DPB=83	DP=117	DPB=117	LEN=1	missense_variant	MODERATE	ppsA	c.4816G>A	p.Gly1606Ser			TRUE	TRUE	y	3250260		Fully_Exclusive
NC_000962.3	3266339	G	A	snp	DP=44	DPB=44	DP=111	DPB=111	LEN=1	synonymous_variant	LOW	ppsD	c.4092G>A	p.Leu1364Leu			TRUE	TRUE	y	3266339		Fully_Exclusive
NC_000962.3	3287803	T	C	snp	DP=72	DPB=72	DP=87	DPB=87	LEN=1	missense_variant	MODERATE	mmpL7	c.2734T>C	p.Trp912Arg			TRUE	TRUE	y	3287803		Fully_Exclusive
NC_000962.3	3303265	A	C	snp	DP=116	DPB=116	DP=117	DPB=117	LEN=1	missense_variant	MODERATE	Rv2951c	c.984T>G	p.Ser328Arg			TRUE	TRUE	n
NC_000962.3	3363577	G	A	snp	DP=53	DPB=53	DP=94	DPB=94	LEN=1	missense_variant	MODERATE	cfp6	c.230G>A	p.Arg77His			TRUE	TRUE	n
NC_000962.3	3369263	C	A	snp	DP=93	DPB=93	DP=138	DPB=138	LEN=1	missense_variant	MODERATE	pfkA	c.592G>T	p.Asp198Tyr			TRUE	TRUE	y	3369263		Fully_Exclusive
NC_000962.3	3372789	G	A	snp	DP=57	DPB=57	DP=141	DPB=141	LEN=1	missense_variant	MODERATE	ligA	c.1832C>T	p.Thr611Met			TRUE	TRUE	y	3372789		Fully_Exclusive
NC_000962.3	3390387	G	A	snp	DP=76	DPB=76	DP=146	DPB=146	LEN=1	missense_variant	MODERATE	Rv3031	c.466G>A	p.Ala156Thr			TRUE	TRUE	y	3390387		Fully_Exclusive
NC_000962.3	3414194	G	A	snp	DP=92	DPB=92	DP=115	DPB=115	LEN=1	intragenic_variant	MODIFIER	ncRv11264c	n.3414194G>A				TRUE	TRUE	y	3414194		Fully_Exclusive
NC_000962.3	3435553	C	T	snp	DP=61	DPB=61	DP=138	DPB=138	LEN=1	synonymous_variant	LOW	Rv3071	c.1090C>T	p.Leu364Leu			TRUE	TRUE	n
NC_000962.3	3443912	C	A	snp	DP=62	DPB=62	DP=131	DPB=131	LEN=1	missense_variant	MODERATE	pknK	c.2077G>T	p.Asp693Tyr			TRUE	TRUE	y	3443912		Fully_Exclusive
NC_000962.3	3450182	AC	A	DEL	DP=85	DPB=76.6364	DP=144	DPB=130.818	LEN=1	frameshift_variant	HIGH	lipR	c.193delC	p.His65fs			FALSE	FALSE	n
NC_000962.3	3456467	TG	T	DEL	DP=59	DPB=39	DP=141	DPB=94.3333	LEN=1	frameshift_variant	HIGH	fadD13	c.708delG	p.Trp237fs			FALSE	FALSE	n
NC_000962.3	3461446	G	A	snp	DP=79	DPB=79	DP=160	DPB=160	LEN=1	synonymous_variant	LOW	Rv3092c	c.289C>T	p.Leu97Leu			TRUE	TRUE	y	3461446		Fully_Exclusive
NC_000962.3	3492968	T	G	snp	DP=109	DPB=109	DP=122	DPB=122	LEN=1	missense_variant	MODERATE	Rv3127	c.822T>G	p.Ser274Arg			TRUE	TRUE	n
NC_000962.3	3500630	C	T	snp	DP=81	DPB=81	DP=128	DPB=128	LEN=1	synonymous_variant	LOW	Rv3134c	c.120G>A	p.Leu40Leu			TRUE	TRUE	n
NC_000962.3	3503045	A	G	snp	DP=69	DPB=69	DP=54	DPB=54	LEN=1	missense_variant	MODERATE	Rv3136A	c.233T>C	p.Val78Ala			TRUE	TRUE	y	3503045		Fully_Exclusive
NC_000962.3	3530751	C	T	snp	DP=119	DPB=119	DP=127	DPB=127	LEN=1	missense_variant	MODERATE	Rv3161c	c.388G>A	p.Gly130Arg			TRUE	TRUE	n
NC_000962.3	3535719	G	T	snp	DP=82	DPB=82	DP=123	DPB=123	LEN=1	synonymous_variant	LOW	Rv3167c	c.339C>A	p.Pro113Pro			TRUE	TRUE	y	3535719		Fully_Exclusive
NC_000962.3	3542327	G	A	snp	DP=60	DPB=60	DP=118	DPB=118	LEN=1	missense_variant	MODERATE	Rv3174	c.190G>A	p.Val64Ile			TRUE	TRUE	n
NC_000962.3	3573070	G	A	snp	DP=77	DPB=77	DP=110	DPB=110	LEN=1	synonymous_variant	LOW	Rv3200c	c.600C>T	p.Ala200Ala			TRUE	TRUE	n
NC_000962.3	3573191	G	A	snp	DP=57	DPB=57	DP=144	DPB=144	LEN=1	missense_variant	MODERATE	Rv3200c	c.479C>T	p.Thr160Met			TRUE	TRUE	n
NC_000962.3	3575790	C	T	snp	DP=61	DPB=61	DP=144	DPB=144	LEN=1	missense_variant	MODERATE	Rv3201c	c.1247G>A	p.Arg416Gln			TRUE	TRUE	y	3575790		Fully_Exclusive
NC_000962.3	3588413	T	G	snp	DP=60	DPB=60	DP=154	DPB=154	LEN=1	missense_variant	MODERATE	rhlE	c.616T>G	p.Ser206Ala			TRUE	TRUE	y	3588413		Fully_Exclusive
NC_000962.3	3609149	T	C	snp	DP=69	DPB=69	DP=110	DPB=110	LEN=1	synonymous_variant	LOW	ppk2	c.609A>G	p.Glu203Glu			TRUE	TRUE	n
NC_000962.3	3643356	G	T	snp	DP=89	DPB=89	DP=160	DPB=160	LEN=1	synonymous_variant	LOW	Rv3263	c.180G>T	p.Ala60Ala			TRUE	TRUE	y	3643356		Fully_Exclusive
NC_000962.3	3643422	A	G	snp	DP=86	DPB=86	DP=148	DPB=148	LEN=1	synonymous_variant	LOW	Rv3263	c.246A>G	p.Thr82Thr			TRUE	TRUE	y	3643422		Fully_Exclusive
NC_000962.3	3702655	G	C	snp	DP=67	DPB=67	DP=129	DPB=129	LEN=1	missense_variant	MODERATE	deoA	c.813C>G	p.Asp271Glu			TRUE	TRUE	y	3702655		Fully_Exclusive
NC_000962.3	3716456	C	T	snp	DP=67	DPB=67	DP=150	DPB=150	LEN=1	missense_variant	MODERATE	dacB1	c.680C>T	p.Ala227Val			TRUE	TRUE	y	3716456		Fully_Exclusive
NC_000962.3	3735342	G	T	snp	DP=40	DPB=40	DP=77	DPB=77	LEN=1	missense_variant	MODERATE	PPE54	c.1594C>A	p.Pro532Thr	1		FALSE	TRUE	n
NC_000962.3	3740684	GCCGCCGTTGCCGCCGGCA	G	DEL	DP=20	DPB=1.95	DP=40	DPB=5.05	LEN=18	disruptive_inframe_deletion	MODERATE	PE_PGRS50	c.2073_2090delTGCCGGCGGCAACGGCGG	p.Ala692_Gly697del	1		FALSE	FALSE	n		rep. Region
NC_000962.3	3750100	G	T	snp	DP=63	DPB=63	DP=87	DPB=87	LEN=1	missense_variant	MODERATE	PPE55	c.3085C>A	p.Pro1029Thr	1		FALSE	TRUE	y	3750100		Fully_Exclusive
NC_000962.3	3760961	C	T	snp	DP=40	DPB=40	DP=27	DPB=27	LEN=1	missense_variant	MODERATE	PPE56	c.6142G>A	p.Val2048Met	1		FALSE	FALSE	y	3760961	rep. Region
NC_000962.3	3775699	C	A	snp	DP=70	DPB=70	DP=168	DPB=168	LEN=1	synonymous_variant	LOW	Rv3365c	c.1803G>T	p.Arg601Arg			TRUE	TRUE	y	3775699		Fully_Exclusive
NC_000962.3	3777654	G	A	snp	DP=91	DPB=91	DP=141	DPB=141	LEN=1	intragenic_variant	MODIFIER	ncRv11264c	n.3777654G>A				TRUE	TRUE	n
NC_000962.3	3784813	C	T	snp	DP=125	DPB=125	DP=186	DPB=186	LEN=1	intragenic_variant	MODIFIER	ncRv11264c	n.3784813C>T				TRUE	TRUE	n
NC_000962.3	3786104	G	A	snp	DP=109	DPB=109	DP=150	DPB=150	LEN=1	missense_variant	MODERATE	Rv3371	c.1173G>A	p.Met391Ile			TRUE	TRUE	n
NC_000962.3	3788806	G	A	snp	DP=66	DPB=66	DP=40	DPB=40	LEN=1	synonymous_variant	LOW	amiD	c.186G>A	p.Pro62Pro			TRUE	TRUE	y	3788806		Fully_Exclusive
NC_000962.3	3791694	G	T	snp	DP=45	DPB=45	DP=139	DPB=139	LEN=1	stop_gained	HIGH	Rv3377c	c.660C>A	p.Tyr220*			TRUE	TRUE	y	3791694		Fully_Exclusive
NC_000962.3	3804289	C	G	snp	DP=58	DPB=58	DP=92	DPB=92	LEN=1	missense_variant	MODERATE	htdY	c.503G>C	p.Arg168Pro			TRUE	TRUE	y	3804289		Fully_Exclusive
NC_000962.3	3814827	C	T	snp	DP=78	DPB=78	DP=147	DPB=147	LEN=1	missense_variant	MODERATE	phyA	c.172G>A	p.Glu58Lys			TRUE	TRUE	y	3814827		Fully_Exclusive
NC_000962.3	3815595	C	T	snp	DP=77	DPB=77	DP=134	DPB=134	LEN=1	missense_variant	MODERATE	idsA1	c.512G>A	p.Arg171His			TRUE	TRUE	y	3815595		Fully_Exclusive
NC_000962.3	3822585	C	A	snp	DP=77	DPB=77	DP=142	DPB=142	LEN=1	stop_gained	HIGH	Rv3403c	c.1279G>T	p.Glu427*			TRUE	TRUE	y	3822585		Fully_Exclusive
NC_000962.3	3829074	G	A	snp	DP=69	DPB=69	DP=107	DPB=107	LEN=1	synonymous_variant	LOW	guaB3	c.837C>T	p.Ile279Ile			TRUE	TRUE	y	3829074		Fully_Exclusive
NC_000962.3	3855387	C	T	snp	DP=75	DPB=75	DP=142	DPB=142	LEN=1	synonymous_variant	LOW	glmS	c.1503G>A	p.Leu501Leu			TRUE	TRUE	n
NC_000962.3	3890127	C	G	snp	DP=78	DPB=78	DP=145	DPB=145	LEN=1	missense_variant	MODERATE	bpoA	c.607G>C	p.Val203Leu			TRUE	TRUE	y	3890127		Fully_Exclusive
NC_000962.3	3898540	G	A	snp	DP=81	DPB=81	DP=175	DPB=175	LEN=1	synonymous_variant	LOW	Rv3479	c.2721G>A	p.Ala907Ala			TRUE	TRUE	n
NC_000962.3	3904511	C	T	snp	DP=82	DPB=82	DP=163	DPB=163	LEN=1	synonymous_variant	LOW	cpsA	c.1434C>T	p.Ser478Ser			TRUE	TRUE	y	3904511		Fully_Exclusive
NC_000962.3	3905241	T	G	snp	DP=70	DPB=70	DP=120	DPB=120	LEN=1	missense_variant	MODERATE	Rv3485c	c.326A>C	p.Gln109Pro			TRUE	TRUE	n
NC_000962.3	3914565	C	G	snp	DP=73	DPB=73	DP=93	DPB=93	LEN=1	missense_variant	MODERATE	mce4D	c.1322G>C	p.Gly441Ala			TRUE	TRUE	y	3914565		Fully_Exclusive
NC_000962.3	3915778	C	T	snp	DP=73	DPB=73	DP=146	DPB=146	LEN=1	missense_variant	MODERATE	mce4D	c.109G>A	p.Gly37Ser			TRUE	TRUE	y	3915778		Fully_Exclusive
NC_000962.3	3918800	G	T	snp	DP=64	DPB=64	DP=126	DPB=126	LEN=1	missense_variant	MODERATE	mce4A	c.401C>A	p.Ala134Glu			TRUE	TRUE	y	3918800		Fully_Exclusive
NC_000962.3	3925736	G	C	snp	DP=69	DPB=69	DP=179	DPB=179	LEN=1	missense_variant	MODERATE	fadD17	c.847G>C	p.Gly283Arg			TRUE	TRUE	y	3925736		Fully_Exclusive
NC_000962.3	3930004	G	A	snp	DP=42	DPB=42	DP=21	DPB=21	LEN=1	missense_variant	MODERATE	PE_PGRS53	c.3436G>A	p.Ala1146Thr	1		FALSE	TRUE	y	3930004		Fully_Exclusive
NC_000962.3	3940672	C	T	snp	DP=48	DPB=48	DP=36	DPB=36	LEN=1	synonymous_variant	LOW	PE_PGRS55	c.1056C>T	p.Ser352Ser	1		FALSE	TRUE	y	3940672		Fully_Exclusive
NC_000962.3	3943400	C	T	snp	DP=41	DPB=41	DP=24	DPB=24	LEN=1	synonymous_variant	LOW	PE_PGRS56	c.1677C>T	p.Thr559Thr	1		FALSE	TRUE	y	3943400		Fully_Exclusive
NC_000962.3	3953448	C	A	snp	DP=102	DPB=102	DP=151	DPB=151	LEN=1	synonymous_variant	LOW	Rv3517	c.18C>A	p.Leu6Leu			TRUE	TRUE	n
NC_000962.3	3966193	G	T	snp	DP=105	DPB=105	DP=141	DPB=141	LEN=1	synonymous_variant	LOW	Rv3529c	c.846C>A	p.Gly282Gly			TRUE	TRUE	y	3966193		Fully_Exclusive
NC_000962.3	3968065	C	A	snp	DP=113	DPB=113	DP=145	DPB=145	LEN=1	missense_variant	MODERATE	Rv3531c	c.880G>T	p.Ala294Ser			TRUE	TRUE	n
NC_000962.3	3973634	G	A	snp	DP=89	DPB=89	DP=163	DPB=163	LEN=1	synonymous_variant	LOW	hsaG	c.867C>T	p.Gly289Gly			TRUE	TRUE	y	3973634		Fully_Exclusive
NC_000962.3	3977965	G	A	snp	DP=95	DPB=95	DP=138	DPB=138	LEN=1	intragenic_variant	MODIFIER	ncRv11264c	n.3977965G>A				TRUE	TRUE	n
NC_000962.3	3989680	G	A	snp	DP=83	DPB=83	DP=218	DPB=218	LEN=1	synonymous_variant	LOW	echA20	c.528G>A	p.Val176Val			TRUE	TRUE	y	3989680		Fully_Exclusive
NC_000962.3	3993040	T	C	snp	DP=83	DPB=83	DP=141	DPB=141	LEN=1	missense_variant	MODERATE	fdxB	c.356T>C	p.Val119Ala			TRUE	TRUE	y	3993040		Fully_Exclusive
NC_000962.3	4001725	G	A	snp	DP=99	DPB=99	DP=163	DPB=163	LEN=1	missense_variant	MODERATE	fadD3	c.89G>A	p.Arg30Gln			TRUE	TRUE	n
NC_000962.3	4012470	G	A	snp	DP=34	DPB=34	DP=141	DPB=141	LEN=1	synonymous_variant	LOW	kshB	c.54G>A	p.Gln18Gln			TRUE	TRUE	y	4012470		Fully_Exclusive
NC_000962.3	4024407	C	A	snp	DP=97	DPB=97	DP=152	DPB=152	LEN=1	synonymous_variant	LOW	ispD	c.633G>T	p.Pro211Pro			TRUE	TRUE	y	4024407		Fully_Exclusive
NC_000962.3	4035611	G	A	snp	DP=87	DPB=87	DP=168	DPB=168	LEN=1	synonymous_variant	LOW	lpqF	c.1260G>A	p.Val420Val			TRUE	TRUE	y	4035611		Fully_Exclusive
NC_000962.3	4049421	T	C	snp	DP=85	DPB=85	DP=85	DPB=85	LEN=1	missense_variant	MODERATE	folP1	c.560A>G	p.Gln187Arg			TRUE	TRUE	y	4049421		Fully_Exclusive
NC_000962.3	4100722	A	G	snp	DP=98	DPB=98	DP=169	DPB=169	LEN=1	non_coding_transcript_variant	MODIFIER	ncRv11264c					TRUE	TRUE	y	4100722		Fully_Exclusive
NC_000962.3	4107700	C	T	snp	DP=101	DPB=101	DP=154	DPB=154	LEN=1	intragenic_variant	MODIFIER	ncRv11264c	n.4107700C>T				TRUE	TRUE	n
NC_000962.3	4116516	C	A	snp	DP=51	DPB=51	DP=171	DPB=171	LEN=1	synonymous_variant	LOW	crp	c.39C>A	p.Gly13Gly			TRUE	TRUE	y	4116516		Fully_Exclusive
NC_000962.3	4129816	C	A	snp	DP=63	DPB=63	DP=98	DPB=98	LEN=1	intragenic_variant	MODIFIER	ncRv11264c	n.4129816C>A				TRUE	TRUE	y	4129816		Fully_Exclusive
NC_000962.3	4131580	G	A	snp	DP=102	DPB=102	DP=156	DPB=156	LEN=1	synonymous_variant	LOW	Rv3689	c.1224G>A	p.Leu408Leu			TRUE	TRUE	n
NC_000962.3	4138632	G	A	snp	DP=81	DPB=81	DP=168	DPB=168	LEN=1	missense_variant	MODERATE	glpK	c.1124C>T	p.Ser375Phe			TRUE	TRUE	n
NC_000962.3	4142207	A	C	snp	DP=98	DPB=98	DP=164	DPB=164	LEN=1	missense_variant	MODERATE	Rv3699	c.164A>C	p.Glu55Ala			TRUE	TRUE	y	4142207		Fully_Exclusive
NC_000962.3	4171467	G	T	snp	DP=81	DPB=81	DP=153	DPB=153	LEN=1	missense_variant	MODERATE	Rv3726	c.47G>T	p.Arg16Leu			TRUE	TRUE	y	4171467		Fully_Exclusive
NC_000962.3	4171874	G	A	snp	DP=53	DPB=53	DP=138	DPB=138	LEN=1	missense_variant	MODERATE	Rv3726	c.454G>A	p.Val152Ile			TRUE	TRUE	n
NC_000962.3	4176546	G	A	snp	DP=91	DPB=91	DP=114	DPB=114	LEN=1	synonymous_variant	LOW	Rv3728	c.1674G>A	p.Ala558Ala			TRUE	TRUE	n
NC_000962.3	4186986	G	A	snp	DP=80	DPB=80	DP=138	DPB=138	LEN=1	missense_variant	MODERATE	Rv3736	c.353G>A	p.Gly118Glu			TRUE	TRUE	y	4186986		Fully_Exclusive
NC_000962.3	4195790	C	T	snp	DP=84	DPB=84	DP=157	DPB=157	LEN=1	synonymous_variant	LOW	nmtR	c.351C>T	p.Pro117Pro			TRUE	TRUE	n
NC_000962.3	4209373	G	A	snp	DP=49	DPB=49	DP=119	DPB=119	LEN=1	synonymous_variant	LOW	lpqH	c.327G>A	p.Thr109Thr			TRUE	TRUE	y	4209373		Fully_Exclusive
NC_000962.3	4212022	C	T	snp	DP=82	DPB=82	DP=126	DPB=126	LEN=1	intragenic_variant	MODIFIER	ncRv11264c	n.4212022C>T				TRUE	TRUE	y	4212022		Fully_Exclusive
NC_000962.3	4225237	C	A	snp	DP=89	DPB=89	DP=169	DPB=169	LEN=1	synonymous_variant	LOW	Rv3779	c.253C>A	p.Arg85Arg			TRUE	TRUE	y	4225237		Fully_Exclusive
NC_000962.3	4225535	G	A	snp	DP=71	DPB=71	DP=154	DPB=154	LEN=1	missense_variant	MODERATE	Rv3779	c.551G>A	p.Gly184Asp			TRUE	TRUE	y	4225535		Fully_Exclusive
NC_000962.3	4230270	C	T	snp	DP=75	DPB=75	DP=130	DPB=130	LEN=1	synonymous_variant	LOW	Rv3784	c.15C>T	p.Val5Val			TRUE	TRUE	y	4230270		Fully_Exclusive
NC_000962.3	4232823	G	A	snp	DP=65	DPB=65	DP=145	DPB=145	LEN=1	missense_variant	MODERATE	Rv3786c	c.775C>T	p.Arg259Trp			TRUE	TRUE	n
NC_000962.3	4234430	AG	A	DEL	DP=66	DPB=55.8571	DP=109	DPB=92.7143	LEN=1	frameshift_variant	HIGH	Rv3787c	c.106delC	p.Leu36fs			FALSE	FALSE	n
NC_000962.3	4236035	A	G	snp	DP=69	DPB=69	DP=83	DPB=83	LEN=1	missense_variant	MODERATE	dprE1	c.257A>G	p.Asp86Gly			TRUE	TRUE	y	4236035		Fully_Exclusive
NC_000962.3	4242848	C	A	snp	DP=72	DPB=72	DP=168	DPB=168	LEN=1	missense_variant	MODERATE	embC	c.2986C>A	p.Pro996Thr			TRUE	TRUE	y	4242848		Fully_Exclusive
NC_000962.3	4244717	G	T	snp	DP=84	DPB=84	DP=112	DPB=112	LEN=1	missense_variant	MODERATE	embA	c.1485G>T	p.Trp495Cys			TRUE	TRUE	y	4244717		Fully_Exclusive
NC_000962.3	4247695	G	A	snp	DP=84	DPB=84	DP=175	DPB=175	LEN=1	synonymous_variant	LOW	embB	c.1182G>A	p.Ala394Ala			TRUE	TRUE	y	4247695		Fully_Exclusive
NC_000962.3	4267322	G	A	snp	DP=58	DPB=58	DP=117	DPB=117	LEN=1	synonymous_variant	LOW	aftB	c.1515C>T	p.Ile505Ile			TRUE	TRUE	y	4267322		Fully_Exclusive
NC_000962.3	4273655	A	G	snp	DP=77	DPB=77	DP=153	DPB=153	LEN=1	intragenic_variant	MODIFIER	ncRv11264c	n.4273655A>G				TRUE	TRUE	n
NC_000962.3	4283592	G	A	snp	DP=96	DPB=96	DP=157	DPB=157	LEN=1	missense_variant	MODERATE	Rv3818	c.1144G>A	p.Asp382Asn			TRUE	TRUE	y	4283592		Fully_Exclusive
NC_000962.3	4284386	G	A	snp	DP=104	DPB=104	DP=94	DPB=94	LEN=1	intragenic_variant	MODIFIER	ncRv11264c	n.4284386G>A				TRUE	TRUE	n
NC_000962.3	4284934	TG	T	DEL	DP=111	DPB=89	DP=115	DPB=92.2	LEN=1	frameshift_variant	HIGH	papA2	c.891delC	p.Asn298fs			FALSE	FALSE	n
NC_000962.3	4292826	C	T	snp	DP=105	DPB=105	DP=132	DPB=132	LEN=1	missense_variant	MODERATE	papA1	c.349G>A	p.Asp117Asn			TRUE	TRUE	y	4292826		Fully_Exclusive
NC_000962.3	4300210	GC	G	DEL	DP=98	DPB=83.2857	DP=104	DPB=88.4286	LEN=1	frameshift_variant	HIGH	fadD23	c.402delC	p.Gly135fs			FALSE	FALSE	n
NC_000962.3	4301327	G	A	snp	DP=95	DPB=95	DP=122	DPB=122	LEN=1	missense_variant	MODERATE	fadD23	c.1516G>A	p.Val506Ile			TRUE	FALSE	y	4301327	rep. Region
NC_000962.3	4327532	C	T	snp	DP=93	DPB=93	DP=99	DPB=99	LEN=1	intergenic_region	MODIFIER	ethA-ethR	n.4327532C>T				TRUE	TRUE	n
NC_000962.3	4330839	C	T	snp	DP=74	DPB=74	DP=84	DPB=84	LEN=1	missense_variant	MODERATE	gltD	c.667G>A	p.Ala223Thr			TRUE	TRUE	y	4330839		Fully_Exclusive
NC_000962.3	4338559	C	T	snp	DP=98	DPB=98	DP=154	DPB=154	LEN=1	intergenic_region	MODIFIER	whiB6-Rv3863	n.4338559C>T				TRUE	TRUE	y	4338559		Fully_Exclusive
NC_000962.3	4338793	GT	G	DEL	DP=68	DPB=45.3333	DP=143	DPB=95.6667	LEN=1	intergenic_region	MODIFIER	whiB6-Rv3863	n.4338794delT				FALSE	FALSE	n
NC_000962.3	4345367	ACCC	CCCG	COMPLEX	DP=62	DPB=62.25	DP=131	DPB=133.75	LEN=4	missense_variant	MODERATE	eccB1	c.329_332delACCCinsCCCG	p.AsnPro110ThrArg			FALSE	FALSE	n
NC_000962.3	4355128	C	G	snp	DP=60	DPB=60	DP=115	DPB=115	LEN=1	missense_variant	MODERATE	eccD1	c.122C>G	p.Ala41Gly			TRUE	TRUE	y	4355128		Fully_Exclusive
NC_000962.3	4355323	C	A	snp	DP=76	DPB=76	DP=160	DPB=160	LEN=1	missense_variant	MODERATE	eccD1	c.317C>A	p.Thr106Asn			TRUE	TRUE	y	4355323		Fully_Exclusive
NC_000962.3	4365314	C	T	snp	DP=57	DPB=57	DP=184	DPB=184	LEN=1	missense_variant	MODERATE	eccA2	c.1525G>A	p.Val509Met			TRUE	TRUE	n
NC_000962.3	4368358	C	T	snp	DP=69	DPB=69	DP=80	DPB=80	LEN=1	missense_variant	MODERATE	eccE2	c.164G>A	p.Gly55Asp			TRUE	TRUE	n
NC_000962.3	4378436	G	T	snp	DP=68	DPB=68	DP=107	DPB=107	LEN=1	missense_variant	MODERATE	eccC2	c.2017C>A	p.Leu673Met			TRUE	TRUE	y	4378436		Fully_Exclusive
NC_000962.3	4378939	A	C	snp	DP=74	DPB=74	DP=71	DPB=71	LEN=1	missense_variant	MODERATE	eccC2	c.1514T>G	p.Ile505Ser			TRUE	TRUE	n
NC_000962.3	4382115	G	T	snp	DP=90	DPB=90	DP=140	DPB=140	LEN=1	missense_variant	MODERATE	Rv3896c	c.737C>A	p.Thr246Lys			TRUE	TRUE	y	4382115		Fully_Exclusive
NC_000962.3	4392757	G	T	snp	DP=76	DPB=76	DP=133	DPB=133	LEN=1	missense_variant	MODERATE	pcnA	c.317C>A	p.Ala106Asp			TRUE	TRUE	n
NC_000962.3	4393642	C	T	snp	DP=64	DPB=64	DP=102	DPB=102	LEN=1	missense_variant	MODERATE	mutT4	c.194C>T	p.Thr65Ile			TRUE	TRUE	n
NC_000962.3	4393883	G	A	snp	DP=58	DPB=58	DP=107	DPB=107	LEN=1	synonymous_variant	LOW	mutT4	c.435G>A	p.Arg145Arg			TRUE	TRUE	n
NC_000962.3	4409935	C	A	snp	DP=117	DPB=117	DP=119	DPB=119	LEN=1	missense_variant	MODERATE	Rv3921c	c.135G>T	p.Met45Ile			TRUE	TRUE	n

## Sheet: RDs_L10
Specific RDs (L10)	Begin*	End*	Length	Fully exclusive in TB-annotator DB	Genes
CUS_GS_706602_715736	706602	715736	9134	Fully_exclusive	Rv1612	Rv0613c	Rv0614	Rv0615	Rv0616c	Rv0617 vapC29	Rv0618 (galTA)	Rv0619 galTB)	Rv0620 (galK)	Rv0621	Rv0622
CUS_GS_890423_890563	890423	890563	140	Fully_exclusive	Rv0797
CUS_GS_928391_928529	928391	928529	138	Fully_exclusive	PE_PGRS14
CUS_GS_1084355_1087375	1084355	1087375	3020	Fully_exclusive	Rv0973c (accA2)	Rv0974c (accD2)
CUS_GS_2387843_2387964	2387843	2387964	121	Fully_exclusive	PE_PGRS37
CUS_GS_2712624_2714570	2712624	2714570	1946	Fully_exclusive	Rv2414c	Rv2415c	eis
CUS_GS_3711784_3711924	3711784	3711924	40	Fully_exclusive	Rv3327
CUS_GS_3779884_3784288	3779884	3784288	4444	Fully_exclusive	Rv3367	Rv3368c	Rv3369	dnaE2
CUS_GS_3928658_3928763	3928658	3928763	105	Fully_exclusive	PE_PGRS53
CUS_GS_4190585_4192131	4190585	4192131	1546	Fully_exclusive	intergenic	Rv3740c
CUS_GS_4289016_4289074	4289016	4289074	58	Fully_exclusive	Rv3823c (mmpL8)
*Positions are approximative due to the algorithm for deletion detection. The positions mentionned should be not taken as precise borders.

## Sheet: IS6110_L10_indiv
Positions of IS6110 insertions	ERR2516384		ERR2707158		Exclusivity in TB-Annotator DB
			1893	reverse
	212269
			481463	reverse
	482949
	888846
	901602
	1148083	reverse	1148083	reverse	Fully_Exclusive
	1562473	reverse	1562473	reverse	Fully_Exclusive
	1622908	reverse	1622908	reverse
	1703007	reverse
			1756940	reverse
	1984911	reverse	1984911	reverse
	1987702		1987702
	1996100		1996100
	2039120
	2047464
	2166192	reverse
	2200499	reverse
	2342925	reverse
	2365413		2365413
	2581468		2581468		Fully_Exclusive
	2635576		2635576
	2972108
	3120522		3120522
	3549025	reverse	3549025	reverse
	3551229
	3552712
			3555563
	3710381		3710381
	4141868	reverse	4141868	reverse	Fully_Exclusive
